# Supplementary material for: Expanding the coverage of regulons from high-confidence prior knowledge for accurate estimation of transcription factor activities
Source: Nucleic Acids Res. 2023 Oct 16;51(20):10934–49. doi: 10.1093/nar/gkad841 (PMC10639077; doi:10.1093/nar/gkad841)
Supplement: gkad841_Supplemental_Files [file gkad841_supplemental_files.zip]

Archive with 5 entries (5 files):
- SuppFile1_benchmark_ttest.csv
- SuppFile2_TFactivities_cptac.csv
- SuppFile3_TF_expression_markers.csv
- SuppFile4_TF_activity_markers.csv
- Supplementary.pdf
