# Supplementary material for: Expanding the coverage of regulons from high-confidence prior knowledge for accurate estimation of transcription factor activities
Source: Nucleic Acids Res. 2023 Oct 16;51(20):10934–49. doi: 10.1093/nar/gkad841 (PMC10639077; doi:10.1093/nar/gkad841)
Supplement: gkad841_Supplemental_Files [file gkad841_supplemental_files.zip › SuppFile1_benchmark_ttest.csv]

GRN 1	GRN 2	AUROC adjusted p value	AUROC t value	AUPRC adjusted p value	AUPRC t value
ChEA3 ARCHS4	ChEA3 ENCODE	<2.2x10^-16	111.2	<2.2x10^-16	132
ChEA3 ARCHS4	ChEA3 Enrichr	<2.2x10^-16	114.5	<2.2x10^-16	185
ChEA3 ARCHS4	ChEA3 GTEx	<2.2x10^-16	102.5	<2.2x10^-16	192.3
ChEA3 ARCHS4	ChEA3 Literature	<2.2x10^-16	121.2	<2.2x10^-16	183.8
ChEA3 ARCHS4	ChEA3 ReMap	<2.2x10^-16	118.2	<2.2x10^-16	160.2
ChEA3 ARCHS4	shuffled CollecTRI	<2.2x10^-16	78.7	<2.2x10^-16	138
ChEA3 Enrichr	ChEA3 ENCODE	<2.2x10^-16	19.8	<2.2x10^-16	4.5
ChEA3 Enrichr	ChEA3 Literature	<2.2x10^-16	21.2	<2.2x10^-16	20.6
ChEA3 Enrichr	ChEA3 ReMap	<2.2x10^-16	12.8	<2.2x10^-16	6.5
ChEA3 GTEx	ChEA3 ENCODE	<2.2x10^-16	26.5	<2.2x10^-16	10.5
ChEA3 GTEx	ChEA3 Enrichr	<2.2x10^-16	8.6	<2.2x10^-16	8.1
ChEA3 GTEx	ChEA3 Literature	<2.2x10^-16	28.5	<2.2x10^-16	13.4
ChEA3 GTEx	ChEA3 ReMap	<2.2x10^-16	20.5	<2.2x10^-16	13.7
ChEA3 Literature	ChEA3 ENCODE	0.97	0.1	<2.2x10^-16	20.3
ChEA3 ReMap	ChEA3 ENCODE	<2.2x10^-16	8.1	0.52	0.7
ChEA3 ReMap	ChEA3 Literature	<2.2x10^-16	8.5	<2.2x10^-16	24.8
CollecTRI	ChEA3 ARCHS4	<2.2x10^-16	271.9	<2.2x10^-16	237.8
CollecTRI	ChEA3 ENCODE	<2.2x10^-16	300.7	<2.2x10^-16	304.9
CollecTRI	ChEA3 Enrichr	<2.2x10^-16	364.6	<2.2x10^-16	431.1
CollecTRI	ChEA3 GTEx	<2.2x10^-16	344.6	<2.2x10^-16	437.6
CollecTRI	ChEA3 Literature	<2.2x10^-16	331.2	<2.2x10^-16	396.6
CollecTRI	ChEA3 ReMap	<2.2x10^-16	342.5	<2.2x10^-16	377.3
CollecTRI	DoRothEA ABC	<2.2x10^-16	109.9	<2.2x10^-16	83.2
CollecTRI	DoRothEA ABCD	<2.2x10^-16	185.6	<2.2x10^-16	160.5
CollecTRI	Pathway Commmons	<2.2x10^-16	218.4	<2.2x10^-16	170.6
CollecTRI	RegNetwork	<2.2x10^-16	193.8	<2.2x10^-16	139.5
CollecTRI	shuffled CollecTRI	<2.2x10^-16	327.1	<2.2x10^-16	360.7
DoRothEA ABC	ChEA3 ARCHS4	<2.2x10^-16	149.1	<2.2x10^-16	131.1
DoRothEA ABC	ChEA3 ENCODE	<2.2x10^-16	217.4	<2.2x10^-16	225.9
DoRothEA ABC	ChEA3 Enrichr	<2.2x10^-16	249.7	<2.2x10^-16	303.5
DoRothEA ABC	ChEA3 GTEx	<2.2x10^-16	234.4	<2.2x10^-16	310
DoRothEA ABC	ChEA3 Literature	<2.2x10^-16	237.3	<2.2x10^-16	290.9
DoRothEA ABC	ChEA3 ReMap	<2.2x10^-16	241.2	<2.2x10^-16	270.5
DoRothEA ABC	DoRothEA ABCD	<2.2x10^-16	71.2	<2.2x10^-16	69.6
DoRothEA ABC	Pathway Commmons	<2.2x10^-16	109.7	<2.2x10^-16	87.9
DoRothEA ABC	RegNetwork	<2.2x10^-16	73.3	<2.2x10^-16	55.6
DoRothEA ABC	shuffled CollecTRI	<2.2x10^-16	214.2	<2.2x10^-16	251.9
DoRothEA ABCD	ChEA3 ARCHS4	<2.2x10^-16	76.2	<2.2x10^-16	56.9
DoRothEA ABCD	ChEA3 ENCODE	<2.2x10^-16	165.2	<2.2x10^-16	170
DoRothEA ABCD	ChEA3 Enrichr	<2.2x10^-16	182.6	<2.2x10^-16	229.5
DoRothEA ABCD	ChEA3 GTEx	<2.2x10^-16	169.1	<2.2x10^-16	236.2
DoRothEA ABCD	ChEA3 Literature	<2.2x10^-16	180	<2.2x10^-16	224.9
DoRothEA ABCD	ChEA3 ReMap	<2.2x10^-16	180.4	<2.2x10^-16	203.1
DoRothEA ABCD	Pathway Commmons	<2.2x10^-16	42.4	<2.2x10^-16	24.1
DoRothEA ABCD	shuffled CollecTRI	<2.2x10^-16	147.3	<2.2x10^-16	183
Pathway Commmons	ChEA3 ARCHS4	<2.2x10^-16	28.8	<2.2x10^-16	26.3
Pathway Commmons	ChEA3 ENCODE	<2.2x10^-16	128.3	<2.2x10^-16	140.7
Pathway Commmons	ChEA3 Enrichr	<2.2x10^-16	134.3	<2.2x10^-16	183.4
Pathway Commmons	ChEA3 GTEx	<2.2x10^-16	122.6	<2.2x10^-16	189.7
Pathway Commmons	ChEA3 Literature	<2.2x10^-16	138.9	<2.2x10^-16	185.1
Pathway Commmons	ChEA3 ReMap	<2.2x10^-16	136.7	<2.2x10^-16	164.1
Pathway Commmons	shuffled CollecTRI	<2.2x10^-16	100.6	<2.2x10^-16	144.4
RegNetwork	ChEA3 ARCHS4	<2.2x10^-16	80	<2.2x10^-16	65.3
RegNetwork	ChEA3 ENCODE	<2.2x10^-16	169	<2.2x10^-16	173.6
RegNetwork	ChEA3 Enrichr	<2.2x10^-16	189.3	<2.2x10^-16	229.1
RegNetwork	ChEA3 GTEx	<2.2x10^-16	175	<2.2x10^-16	235.6
RegNetwork	ChEA3 Literature	<2.2x10^-16	184.9	<2.2x10^-16	225.8
RegNetwork	ChEA3 ReMap	<2.2x10^-16	185.9	<2.2x10^-16	204.8
RegNetwork	DoRothEA ABCD	0.48	0.8	<2.2x10^-16	10.7
RegNetwork	Pathway Commmons	<2.2x10^-16	44.6	<2.2x10^-16	33.1
RegNetwork	shuffled CollecTRI	<2.2x10^-16	152.9	<2.2x10^-16	185.4
shuffled CollecTRI	ChEA3 ENCODE	<2.2x10^-16	46.9	<2.2x10^-16	21
shuffled CollecTRI	ChEA3 Enrichr	<2.2x10^-16	33.3	<2.2x10^-16	33
shuffled CollecTRI	ChEA3 GTEx	<2.2x10^-16	24	<2.2x10^-16	40.4
shuffled CollecTRI	ChEA3 Literature	<2.2x10^-16	50.5	<2.2x10^-16	49.1
shuffled CollecTRI	ChEA3 ReMap	<2.2x10^-16	43.6	<2.2x10^-16	24.1
