# Supplementary material for: Expanding the coverage of regulons from high-confidence prior knowledge for accurate estimation of transcription factor activities
Source: Nucleic Acids Res. 2023 Oct 16;51(20):10934–49. doi: 10.1093/nar/gkad841 (PMC10639077; doi:10.1093/nar/gkad841)
Supplement: gkad841_Supplemental_Files [file gkad841_supplemental_files.zip › SuppFile2_TFactivities_cptac.csv]

source	score	p_value	Cancer_type
MYC	5.57	2.58289827813756e-08	ccrcc
SPI1	9.45	3.75320283942933e-21	ccrcc
SMAD3	2.86	0.00426513427657892	ccrcc
SMAD4	2.33	0.0200048418181965	ccrcc
RELA	7.06	1.76700590262987e-12	ccrcc
SP1	4.24	2.25144147688529e-05	ccrcc
ETV6	2.08	0.0376462807144688	ccrcc
RUNX1	2	0.0455451854037452	ccrcc
STAT1	9.03	1.87851270046338e-19	ccrcc
STAT3	7.25	4.35039222923353e-13	ccrcc
ETV4	2.24	0.0253183252431047	ccrcc
NFATC2	3.84	0.000124088483355511	ccrcc
FOS	3.47	0.00051932123670475	ccrcc
E2F1	7.25	4.19317500161794e-13	ccrcc
E2F3	4.66	3.12234917241206e-06	ccrcc
JUN	6.46	1.07314487334442e-10	ccrcc
NFE2L3	1.96	0.0495072492796214	ccrcc
STAT4	2.97	0.0029844917755097	ccrcc
IRF1	7.09	1.36435604769948e-12	ccrcc
ATF2	2.68	0.00740206717064233	ccrcc
NR2C2	2.06	0.0393706756465325	ccrcc
IRF3	4.28	1.88705864102093e-05	ccrcc
HNF1A	-4.83	1.36178432033969e-06	ccrcc
ETS1	5.41	6.46580924247421e-08	ccrcc
RBPJ	2.04	0.0416258124324237	ccrcc
HNF4A	-2.58	0.00982962099115015	ccrcc
RARA	2.67	0.0074905162027976	ccrcc
DBP	-3.09	0.00201589451022339	ccrcc
IRF2	4.2	2.63285406317812e-05	ccrcc
SP3	2.39	0.016734555750199	ccrcc
CUX1	3.15	0.00160888424504668	ccrcc
RARB	2.04	0.0418143067399751	ccrcc
TEAD1	2.88	0.00403896871295879	ccrcc
PPARA	-2.85	0.00431749114332922	ccrcc
TBP	2.35	0.0188026383405744	ccrcc
REL	5.82	5.92360761674434e-09	ccrcc
MYB	3.4	0.000682543767079342	ccrcc
ETS2	2.76	0.00585250608751426	ccrcc
HMGA1	3.15	0.00162254273702314	ccrcc
NFKB1	6.36	2.07376458450096e-10	ccrcc
USF1	2.38	0.0174686042781087	ccrcc
DDIT3	2.15	0.0312804898057021	ccrcc
ATF4	2.01	0.044929292237746	ccrcc
TAF1	2.12	0.0344039282968435	ccrcc
IRF8	3.84	0.0001239868849872	ccrcc
NEUROD2	2.37	0.0176712262443859	ccrcc
FLI1	3.79	0.000148381215036151	ccrcc
POU1F1	-2.29	0.0220931660809765	ccrcc
STAT6	3.27	0.00107623484147101	ccrcc
HIF1A	3.44	0.000592409149301168	ccrcc
HIVEP2	3.11	0.00189289475735752	ccrcc
E2F4	5.37	8.05388035859186e-08	ccrcc
ELF1	4.38	1.19255787966501e-05	ccrcc
LHX2	2.86	0.0042623942471227	ccrcc
GABPA	3.5	0.000462179141178088	ccrcc
HR	3.41	0.000644212715786278	ccrcc
RELB	3.23	0.00122832169530308	ccrcc
ID1	2.87	0.00415165132801358	ccrcc
YBX1	2.3	0.0216786995393144	ccrcc
NOTO	2.51	0.0120286999141502	ccrcc
HNF1B	-3.54	0.000395837666861339	ccrcc
PAX3	2.07	0.0387420606843863	ccrcc
ID2	2.44	0.0148831736411127	ccrcc
NR5A2	-2.21	0.0272866371734188	ccrcc
SREBF1	-2.29	0.0219806911319854	ccrcc
BRCA1	2.43	0.0152494792536941	ccrcc
MYCN	3.11	0.00186436341767959	ccrcc
NR4A3	2.74	0.00609994020296378	ccrcc
SSRP1	2.19	0.0285304466389225	ccrcc
POU2F2	4.37	1.25711362374414e-05	ccrcc
ELF4	2.52	0.0118764105652852	ccrcc
KLF5	3.27	0.00107408966133411	ccrcc
NR3C2	2.4	0.0164173874691495	ccrcc
TEAD2	2.39	0.017081958736183	ccrcc
TFAM	-3.2	0.00138303996888297	ccrcc
IRF4	3.41	0.000652042990813909	ccrcc
FOXA1	-2.19	0.0284032655902992	ccrcc
REST	2.47	0.0134587618631431	ccrcc
IRF9	3.18	0.00147437589932366	ccrcc
TFAP2C	-1.99	0.0462440979231674	ccrcc
CIITA	5.41	6.40060263898321e-08	ccrcc
ZEB1	2.18	0.0289564176555525	ccrcc
EWSR1	2.01	0.0442908582223248	ccrcc
EPAS1	3.58	0.000348221370916414	ccrcc
ERG	2.79	0.00529922895098163	ccrcc
FEV	-3.4	0.000678034648771199	ccrcc
PITX3	2.09	0.036910819601294	ccrcc
NFKB2	3.85	0.000120559496510555	ccrcc
SNAI1	1.98	0.0473620106887644	ccrcc
HESX1	2.03	0.0423211406902152	ccrcc
PATZ1	2.1	0.0357068630019852	ccrcc
NR1H2	3.51	0.000445661022905862	ccrcc
YBX3	-2.68	0.00741071119988871	ccrcc
TFDP1	4	6.43049651346392e-05	ccrcc
GATA2	3.53	0.000415731520717893	ccrcc
MAF	3.59	0.000330025339860311	ccrcc
SIX4	-2.57	0.0102320933760786	ccrcc
CXXC1	3.15	0.00166162120563034	ccrcc
TBX21	2.63	0.00844988430852061	ccrcc
ZNF699	-2.2	0.0278409327948451	ccrcc
RFX5	5.94	2.82169886539013e-09	ccrcc
RFXANK	6.8	1.08454849745492e-11	ccrcc
RFXAP	6.31	2.8228251469838e-10	ccrcc
SKIL	-1.99	0.0467834181233924	ccrcc
FOXQ1	2.34	0.0194354534886882	ccrcc
IRF7	3.21	0.00132961274763298	ccrcc
THRA	2.19	0.0287656310812624	ccrcc
FOXG1	2.02	0.0437582339722621	ccrcc
ZBTB17	2.3	0.0212010924862635	ccrcc
IRF5	2.51	0.0119476456263156	ccrcc
POU3F2	1.96	0.0497602336747751	ccrcc
FOXI1	-3.35	0.000803237118427225	ccrcc
FOSB	3.34	0.000843339244546142	ccrcc
TRERF1	-4.15	3.29914526280358e-05	ccrcc
ZFPM2	-2.24	0.0253437899116865	ccrcc
BCL3	2.82	0.0048009688087782	ccrcc
NFATC1	3.12	0.00178139451252553	ccrcc
NR6A1	-2	0.0454605731513255	ccrcc
STAT2	3.35	0.000804890919975754	ccrcc
NEUROD6	2.83	0.00466377611723041	ccrcc
HMGB2	2.13	0.0329747204634469	ccrcc
E2F2	4.36	1.30214601608008e-05	ccrcc
FOXC2	2.95	0.00318505615400627	ccrcc
NFIL3	2.02	0.0438647277513482	ccrcc
OLIG2	3.04	0.00236385933148195	ccrcc
BACH1	3.39	0.000707926048389651	ccrcc
MTA1	2.62	0.00877227015059368	ccrcc
EHF	2.77	0.00555200584432335	ccrcc
CEBPZ	2.04	0.0413916168807863	ccrcc
HIF3A	-2.43	0.0149506297553852	ccrcc
RCOR2	2.16	0.030719087061189	ccrcc
SMARCC1	-2.39	0.0169953649501938	ccrcc
HDGF	3.91	9.28020014386625e-05	ccrcc
LMO2	2.88	0.00397244207522866	ccrcc
TCF7	2.24	0.0249661588872694	ccrcc
FEZF2	-2.4	0.0165869132394822	ccrcc
ATF5	2.26	0.0238697885117556	ccrcc
SPIC	3.11	0.0018468992686745	ccrcc
DLX1	-3.16	0.00157403279071646	ccrcc
FOSL2	2.96	0.00303182070719565	ccrcc
BATF	2.03	0.0425378691508177	ccrcc
IRF6	2.18	0.0294644264669222	ccrcc
DMAP1	3.09	0.00199097945681822	ccrcc
ARID3A	3.29	0.00101151917720025	ccrcc
NPM1	3.26	0.00110784673961364	ccrcc
ZFX	2.68	0.00731506063354533	ccrcc
PAWR	-1.99	0.0468530256609197	ccrcc
PIN1	2.15	0.031469183459275	ccrcc
STOX1	2.31	0.0206538657681614	ccrcc
SRSF2	2.47	0.0134229045791724	ccrcc
ZMYND8	-2.29	0.0220031609508888	ccrcc
AP1	5.35	8.87861173863817e-08	ccrcc
NFKB	7.15	8.99709242510833e-13	ccrcc
MYC	5.38	7.62825903692047e-08	luad
SPI1	-7.63	2.38235750211141e-14	luad
STAT5A	-3.67	0.000239009931506401	luad
RELA	-3.19	0.00141903102333995	luad
SP1	-4.5	6.78608250198711e-06	luad
RUNX1	-4.58	4.69311674584119e-06	luad
STAT1	-3.33	0.000876906383480466	luad
CREB1	-2.12	0.0341282369484482	luad
NFATC2	-2.61	0.00902830982130695	luad
CEBPB	-3.68	0.000229821825477892	luad
FOS	-2.46	0.0139817981885776	luad
E2F1	4.59	4.36631793337452e-06	luad
E2F3	3.57	0.000360687421716504	luad
JUN	-2.39	0.0170248115934807	luad
CEBPG	-3.75	0.000180744595267566	luad
NFE2L3	-2.03	0.0422863213589696	luad
STAT4	-2.09	0.0363542680608816	luad
IRF1	-3.69	0.000222707351464254	luad
NR2C2	-1.96	0.0496024188833349	luad
ETS1	-2.63	0.00854342354094681	luad
GATA4	-3.1	0.0019365758797945	luad
GATA6	-2.19	0.0283502642217143	luad
RARA	-3.25	0.00116200437174489	luad
DBP	-2.01	0.0443629650509798	luad
HLF	-2.46	0.0140446258645789	luad
PPARG	-2.33	0.0197027411777072	luad
MAX	-2.69	0.00719908702861193	luad
SP3	-2.34	0.0195383269383375	luad
CUX1	-2.99	0.00280144676869623	luad
NKX2-5	-3.55	0.000387430625018106	luad
TGFB1I1	-2.82	0.00474957054722032	luad
PPARA	-3.07	0.00216085802163771	luad
NR3C1	-3.32	0.000889571526818761	luad
PGR	-2.1	0.0359738064375922	luad
EGR1	-2.73	0.00627799400347772	luad
ETS2	-2.35	0.0187845082608735	luad
NFKB1	-3.56	0.000366686794739604	luad
USF1	-2.21	0.0269186875656183	luad
IRF8	-3.03	0.00241152831296128	luad
ETV5	-2.2	0.0278536949402148	luad
HHEX	-2.43	0.0152995956468967	luad
FOXO3	-4.87	1.13805617626761e-06	luad
FLI1	-3.87	0.00011136705330334	luad
CEBPA	-4.16	3.1401237010469e-05	luad
HIF1A	-2.25	0.0244958092034091	luad
TP73	-2.42	0.0153918712156366	luad
E2F4	6.83	8.48019651484817e-12	luad
GATA5	-2.44	0.0148105659703826	luad
SRF	-3.67	0.000241069150710851	luad
GATA3	-3.88	0.000102870273272556	luad
ZNF143	3.42	0.000630410654341613	luad
SOX9	-2.91	0.0035805568797365	luad
PAX3	-3.82	0.000131236684444371	luad
ID2	-2.51	0.0121639577946576	luad
MEF2A	-3.19	0.0014027667382844	luad
NR2F2	-3.05	0.00231402882059379	luad
ELF2	-2.21	0.0268570802154581	luad
FOXO1	-4.14	3.54836231034509e-05	luad
PITX2	-3.66	0.000255760297847403	luad
TCF3	-2.44	0.0146664491884219	luad
SSRP1	-2.45	0.014370705778283	luad
ZNF91	-2.59	0.00971803164532946	luad
ZNF354C	-2.44	0.0145511169091121	luad
NR1I2	-1.97	0.0486911512711742	luad
NR1H3	-2.05	0.0406666631627887	luad
MITF	-3.08	0.00209986874403051	luad
TFAM	2.1	0.0355368226907561	luad
IRF4	-3.59	0.000334666113896213	luad
KLF1	-2.11	0.034733770601409	luad
CIITA	-2.1	0.0359651954760453	luad
EGR3	-2.82	0.00478922336918109	luad
MEF2C	-2.64	0.00840898594401834	luad
TAL1	-2.5	0.0125420301006186	luad
MYOG	-2.51	0.0120135483061739	luad
SMAD7	-2.64	0.00832108407110301	luad
SOX10	-2.9	0.00367957399844447	luad
HOPX	2.31	0.0209241832206218	luad
NKX6-1	2.1	0.0355701251930472	luad
ERG	-2.61	0.00910796545025912	luad
PITX3	-2.15	0.031437405060801	luad
PROX1	-2.73	0.00640449091306433	luad
KLF6	-3.34	0.000838143724457712	luad
SNAI1	-1.98	0.0473448375288868	luad
HESX1	-3.21	0.00131706037511329	luad
NR1H2	-1.97	0.0486090760757041	luad
TFDP1	2.48	0.0132609485641249	luad
GATA2	-6.7	2.13657430591029e-11	luad
CLOCK	-1.98	0.0473409461267225	luad
SRY	-2.16	0.0307544030208264	luad
TBX21	-2.1	0.0358827518062924	luad
DLX5	2.16	0.0310446542470616	luad
SPIB	-2.02	0.0435439238856843	luad
SMAD2	-2.24	0.0250035704192046	luad
PAX7	-2.03	0.042571166419853	luad
SKIL	-2.23	0.0254969758813744	luad
MZF1	-2.82	0.00484991398829491	luad
HOXA5	-2.16	0.0305485178031695	luad
BMAL2	-2.13	0.0333447933097351	luad
HOXA9	-3.74	0.000185393606152967	luad
MYF6	-2.7	0.0069970422204445	luad
KLF2	-2.56	0.0105591131806721	luad
ZBTB17	-2.19	0.028752119581705	luad
POU3F2	-2.02	0.0436675678768011	luad
FOXP1	-2.45	0.0143871222200904	luad
IKZF1	-2.7	0.00703626563912837	luad
PPARD	-3.81	0.000139186896851669	luad
STAT2	-3.49	0.000491207242280981	luad
TBX1	-2.09	0.03703108491522	luad
SALL3	2.45	0.01440013784666	luad
E2F2	4.67	3.04406136249764e-06	luad
POU5F1	2.18	0.0291519257534301	luad
PLAGL1	-2.55	0.0107441973987033	luad
KLF9	-2.5	0.0125371405938054	luad
MEF2D	-2.89	0.00386977140552272	luad
SMAD5	-2.68	0.00727019269454617	luad
PBX2	-2.15	0.0316390539424483	luad
EMX2	-2.1	0.0361190928383191	luad
ETV2	-3.75	0.000177197011634481	luad
KLF15	-3.1	0.0019657808761326	luad
OLIG1	-2.28	0.0224058819186294	luad
HOXD13	-2.6	0.00934549167452122	luad
ZNF160	2.54	0.0110894263990541	luad
SOX2	-2.76	0.00586627876840651	luad
TCF21	-1.97	0.0482902323442843	luad
HOXA1	-2.05	0.0400927683245577	luad
RXRB	-2.91	0.00367643734257783	luad
GFI1	-2.7	0.0069585236456205	luad
RFX2	-2.12	0.0338182501703728	luad
LMO2	-5.33	1.01026547496275e-07	luad
FOXC1	-2.8	0.0051172238114185	luad
PLAGL2	-2.11	0.0350372449099182	luad
FOXF1	-2.93	0.00340360689928525	luad
EBF3	-1.99	0.0461565834446924	luad
PRDM4	-2.51	0.0120088928338367	luad
GLIS3	3.3	0.000959884042809206	luad
ARID5B	-2.65	0.0079486190034345	luad
GRHL2	3.88	0.000105911345452273	luad
MECP2	2.36	0.0184059157969642	luad
ARID3A	2.62	0.00882896450724999	luad
ZBTB18	3.33	0.000884397643205574	luad
CTBP1	-2.8	0.00511679229792825	luad
HCFC1	3.6	0.000316678631513768	luad
HDAC5	3.96	7.68095322708228e-05	luad
HDAC9	2.18	0.0294513662397279	luad
MYOCD	-4.35	1.36494205564061e-05	luad
TRIM28	-2.57	0.0101559616986416	luad
STOX1	2.18	0.0296043634795402	luad
SRSF2	2.22	0.0264759419085149	luad
AP1	-3.11	0.00188412314918305	luad
NFKB	-3.59	0.000334679194829181	luad
MYC	2.52	0.0117439405981978	ucec
SMAD3	-4.49	7.02125127071067e-06	ucec
ETV6	-2.19	0.0282537418437358	ucec
ETV4	-2.22	0.0266013951427434	ucec
E2F1	5.25	1.50616132304974e-07	ucec
E2F3	2.81	0.00496685718683826	ucec
NFE2L3	-2.18	0.0295037250916965	ucec
HNF1A	2.77	0.00556766490668391	ucec
GATA4	-2.83	0.00461695079068902	ucec
HLF	-2.15	0.031326114527485	ucec
CUX1	-2.07	0.0384732381366356	ucec
NKX2-5	-4.05	5.06901027829192e-05	ucec
TGFB1I1	-2.73	0.0064254250319337	ucec
ETV5	-2.08	0.037884066670589	ucec
HHEX	-2.71	0.00677999514829122	ucec
FOXO3	-4.22	2.47006120332235e-05	ucec
ELK1	2.16	0.0310691608389649	ucec
E2F4	4.43	9.38328116552738e-06	ucec
SRF	-5.31	1.12601825806189e-07	ucec
ZNF143	2.84	0.004479998501907	ucec
HNF1B	2.95	0.00317037835081066	ucec
MEF2A	-2.48	0.0129933890840788	ucec
HOXC6	-2.41	0.0158773703335825	ucec
PITX2	-2.18	0.0290205493448727	ucec
SREBF1	3.03	0.00243261221434997	ucec
ZNF354C	-2.17	0.0300703985935422	ucec
SREBF2	4.77	1.89106652027282e-06	ucec
NR1H3	2.06	0.0393331907438189	ucec
JUNB	-2.35	0.0189172826747067	ucec
TFAM	2.28	0.022685144005285	ucec
NR4A2	-2.11	0.0346949530983804	ucec
KLF1	-1.98	0.0479665262508061	ucec
ZEB1	-4.02	5.94823181604314e-05	ucec
MEF2C	-2.3	0.0213410294353117	ucec
PROX1	-2.19	0.0282798884924275	ucec
SNAI1	-2.42	0.0155614333555906	ucec
ZHX2	-2.28	0.0224953446672103	ucec
YBX3	2.89	0.00380239335900419	ucec
TFDP1	2.77	0.00562782915409315	ucec
GATA2	-3.35	0.000821436744570213	ucec
CLOCK	-2.72	0.00645417791240686	ucec
TBX2	-2.27	0.0231098705623671	ucec
TLX1	-2.71	0.00678797197193413	ucec
SMAD2	-3.64	0.000278085501275173	ucec
BMAL1	-2.66	0.00788381991580944	ucec
HOXA5	-2.49	0.0128809585792766	ucec
MEF2B	-2.88	0.00393857680948792	ucec
BMAL2	-2.31	0.020704398283379	ucec
HOXA9	-2.12	0.0343996276641782	ucec
MYF6	-2.12	0.0340954391039897	ucec
TWIST1	-3.73	0.000194090753908645	ucec
KLF10	-2.66	0.00793038221128168	ucec
POU3F2	-2.28	0.0224779472666875	ucec
SOX18	-2.13	0.033141908934458	ucec
BARX1	-2.3	0.02135153690813	ucec
NPAS2	-2.75	0.00588987146470078	ucec
SIRT1	-2.38	0.0174360787260894	ucec
NEUROG2	-2.01	0.0447794488733524	ucec
SALL3	2.84	0.00453366984568776	ucec
E2F2	3.7	0.000218735582366895	ucec
SNAI2	-3.4	0.000671457142731826	ucec
EMX2	-2.44	0.0148564735971799	ucec
ZNF202	-2.4	0.0165623405779778	ucec
TCF21	-3.51	0.000444186018751873	ucec
ZEB2	-2.44	0.0145472307477929	ucec
HOXA1	-2.47	0.0136363525104159	ucec
GFI1	-2.08	0.0376500665451087	ucec
BHLHA15	2	0.0456614630051077	ucec
MEOX2	2.36	0.0184645754052868	ucec
RCOR2	2.04	0.0414930201648649	ucec
PML	2	0.0458561515222509	ucec
KLF7	-2.68	0.00735367143965389	ucec
LMO2	-2.24	0.0253302020456529	ucec
FOXL2	-1.99	0.0467286076464356	ucec
FOXC1	-2.86	0.00419058424534545	ucec
HOXB3	2.09	0.0369228083335797	ucec
HOXD4	-2.25	0.02458207783779	ucec
FOXF1	-2.38	0.0172939642879518	ucec
EBF3	-2.18	0.0294319404165445	ucec
MEIS2	3	0.00268116742863835	ucec
ZBTB4	-2.63	0.00861664315782214	ucec
FOXJ1	2.07	0.0385240472591645	ucec
TOX3	-1.97	0.0490309632099424	ucec
GRHL2	6.27	3.72553262556611e-10	ucec
IRF6	2.03	0.0420010835120748	ucec
DMAP1	2.43	0.0151022274178604	ucec
ARID3A	2.4	0.0164172431148536	ucec
CTBP1	-4.69	2.71003184808681e-06	ucec
HCFC1	3.34	0.00082505824863902	ucec
HDAC5	3.58	0.000350820643523656	ucec
HDAC7	2.47	0.0136112212763883	ucec
MYOCD	-5.15	2.59876459529049e-07	ucec
SMARCA4	2.12	0.0337055697083144	ucec
TRIM28	-2.13	0.0334422196089733	ucec
