# Supplementary material for: Expanding the coverage of regulons from high-confidence prior knowledge for accurate estimation of transcription factor activities
Source: Nucleic Acids Res. 2023 Oct 16;51(20):10934–49. doi: 10.1093/nar/gkad841 (PMC10639077; doi:10.1093/nar/gkad841)
Supplement: gkad841_Supplemental_Files [file gkad841_supplemental_files.zip › SuppFile3_TF_expression_markers.csv]

p_val	avg_log2FC	pct.1	pct.2	p_val_adj	cluster	gene
1.113871082544829e-93	0.5441639249108365	0.244	0.01	4.5891488600846956e-91	B cells	SPIB
3.854733133390848e-69	0.6731603729469054	0.375	0.071	1.5881500509570294e-66	B cells	IRF8
8.518962150964717e-55	0.5295136634162187	0.267	0.042	3.509812406197464e-52	B cells	MEF2C
3.557846804179414e-178	1.0535095706317503	0.692	0.121	1.4658328833219185e-175	CD14+ Monocytes	CEBPD
1.2549030202000366e-132	0.8904155053183924	0.63	0.122	5.1702004432241506e-130	CD14+ Monocytes	SPI1
1.8182938478968123e-73	0.68428999744898	0.663	0.249	7.491370653334866e-71	CD14+ Monocytes	CEBPB
2.094202634054688e-73	0.5871509884818457	0.36	0.068	8.628114852305314e-71	CD14+ Monocytes	KLF4
1.9828642023577808e-59	0.5229760342850934	0.293	0.055	8.169400513714057e-57	CD14+ Monocytes	MAFB
3.405978939419661e-111	1.1419179547588487	0.872	0.17	1.4032633230409004e-108	FCGR3A+ Monocytes	SPI1
1.0748476627750043e-90	1.0801842987050434	0.927	0.284	4.428372370633018e-88	FCGR3A+ Monocytes	CEBPB
1.5168251747964493e-88	0.7226813214481081	0.561	0.068	6.249319720161371e-86	FCGR3A+ Monocytes	MAFB
4.608401194966469e-58	0.5345543300447966	0.372	0.045	1.8986612923261853e-55	FCGR3A+ Monocytes	CUX1
1.1675775870474284e-41	0.5384801260982711	0.463	0.094	4.8104196586354054e-39	FCGR3A+ Monocytes	LYL1
4.3547265738348947e-39	0.6048506126656787	0.543	0.135	1.7941473484199767e-36	FCGR3A+ Monocytes	POU2F2
1.5452227297592894e-37	0.5288037875423808	0.451	0.099	6.366317646608273e-35	FCGR3A+ Monocytes	KLF4
9.667963270985437e-34	0.5320810133911726	0.47	0.118	3.983200867646e-31	FCGR3A+ Monocytes	NFKBIZ
8.366196741270866e-63	0.6158436481668317	0.312	0.028	3.446873057403597e-60	Natural Killer Cells	TBX21
5.943232273263789e-43	0.7946695916347126	0.818	0.361	2.448611696584681e-40	Natural Killer Cells	ID2
3.041985429244418e-23	0.6110501273826767	0.578	0.268	1.2532979968487002e-20	Natural Killer Cells	XBP1
9.956921882178368e-22	0.5647000632546132	0.591	0.295	4.102251815457488e-19	Natural Killer Cells	LITAF
4.7003605718810064e-20	0.7813316865648494	0.656	0.114	1.9365485556149746e-17	Dendritic cells	KLF4
9.399897234427996e-16	0.60633002440144	0.406	0.058	3.872757660584334e-13	Dendritic cells	ID1
6.756328166730481e-12	0.6831399719249784	0.781	0.207	2.7836072046929583e-9	Dendritic cells	SPI1
1.2881132564521556e-7	0.5504525159800824	0.406	0.107	5.307026616582881e-5	Dendritic cells	IRF8
2.4090361225592573e-7	0.5303658160845608	0.688	0.234	9.92522882494414e-5	Dendritic cells	APEX1
1.5066844175233522e-6	0.5087023653717554	0.625	0.22	6.207539800196212e-4	Dendritic cells	CEBPD
4.15672221111971e-5	0.5054371715323445	0.781	0.383	0.017125695509813205	Dendritic cells	ID2
1.7234796518475592e-93	0.5746011146650766	0.214	0	7.100736165611944e-91	Platelet	GATA2
8.272723998322365e-54	1.5841019247601273	0.571	0.016	3.4083622873088143e-51	Platelet	TSC22D1
1.0675728552733144e-31	0.5621995327760055	0.214	0.003	4.3984001637260554e-29	Platelet	GFI1B
4.546673066701716e-9	1.1936919075845633	0.643	0.152	1.873229303481107e-6	Platelet	MAX
1.8897425318141084e-5	0.5658166742038528	0.214	0.028	0.007785739231074127	Platelet	NFE2
2.03359329599222e-5	0.7910078069213805	0.429	0.102	0.008378404379487945	Platelet	USF2
0.00241896078557482	0.6211785261351993	0.357	0.124	0.9966118436568259	Platelet	HTATIP2
