# Supplementary material for: Expanding the coverage of regulons from high-confidence prior knowledge for accurate estimation of transcription factor activities
Source: Nucleic Acids Res. 2023 Oct 16;51(20):10934–49. doi: 10.1093/nar/gkad841 (PMC10639077; doi:10.1093/nar/gkad841)
Supplement: gkad841_Supplemental_Files [file gkad841_supplemental_files.zip › SuppFile4_TF_activity_markers.csv]

p_val	avg_log2FC	pct.1	pct.2	p_val_adj	cluster	gene
1.0990168483922984e-67	0.5922253923655176	0.983	0.715	6.671032269741252e-65	Memory CD4+ T cells	KLF3
7.880261668391596e-32	0.6033286967568432	0.837	0.549	4.783318832713699e-29	Memory CD4+ T cells	BRD4
2.79668027666864e-17	4.944266682649671	0.205	0.148	1.6975849279378646e-14	Memory CD4+ T cells	ARNT
9.94504742016572e-10	0.5792982138350673	0.393	0.29	6.036643784040593e-7	Memory CD4+ T cells	POU2F1
5.597290122086173e-192	2.758758372044313	0.994	0.133	3.397555104106307e-189	B cells	EBF1
1.1990699826260518e-175	0.9786226372882658	1	0.998	7.278354794540135e-173	B cells	CIITA
2.0420792470694028e-175	1.752393303881423	1	0.924	1.2395421029711275e-172	B cells	RFXANK
4.994877498289913e-175	1.697689582764725	1	0.905	3.031890641461977e-172	B cells	RFX5
6.585753968884564e-175	1.738908773029928	1	0.94	3.9975526591129305e-172	B cells	RFXAP
4.02342325412872e-148	1.718158855788277	0.983	0.355	2.442217915256133e-145	B cells	VSX2
3.361236803939574e-147	0.7185390146716446	1	0.999	2.0402707399913215e-144	B cells	RFX1
1.8125593863305934e-128	1.4509650023432958	0.863	0.263	1.1002235475026702e-125	B cells	TBX5
1.2000971885957435e-121	0.6923560231303683	1	0.923	7.284589934776163e-119	B cells	NOTO
1.3740719537967457e-116	1.4545027610364876	0.927	0.429	8.340616759546246e-114	B cells	PAX5
7.227132959286649e-108	0.9379178732179588	0.983	0.537	4.386869706286996e-105	B cells	TFDP1
3.33331216435751e-100	1.0800147482773155	0.942	0.623	2.0233204837650086e-97	B cells	BCL6
3.9145114025924445e-97	1.004129603844191	0.948	0.554	2.3761084213736138e-94	B cells	PURA
3.974062215026464e-92	0.9078275877494112	0.962	0.744	2.4122557645210636e-89	B cells	ELF2
9.066739036894698e-92	1.2216942261252803	0.814	0.308	5.5035105953950814e-89	B cells	RORA
5.807911054526513e-91	0.8942297808238118	0.939	0.522	3.5254020100975936e-88	B cells	DNMT3A
2.446545348929586e-90	0.5776713915880753	1	0.97	1.4850530268002586e-87	B cells	THRA
6.352386123249949e-89	0.7563549732470083	1	0.713	3.855898376812719e-86	B cells	TBX21
3.186584228498831e-74	1.1053292821941239	0.317	0.029	1.9342566266987905e-71	B cells	NKX6-1
2.705009358601847e-72	1.194560914135844	0.826	0.402	1.6419406806713211e-69	B cells	POU5F1
1.1228913055178395e-63	2.886997047536829	0.334	0.101	6.815950224493285e-61	B cells	TAL1
3.144884577053226e-63	1.0646094234519836	0.715	0.295	1.908944938271308e-60	B cells	FOXN1
8.940867540201993e-58	0.995193597589441	0.77	0.362	5.42710659690261e-55	B cells	MBD2
4.5840771818665484e-57	0.5912732334726353	0.927	0.778	2.782534849392995e-54	B cells	NEUROD1
8.202377195018e-56	0.7300417436861746	0.959	0.558	4.978842957375926e-53	B cells	NR1I3
1.567464099111176e-53	0.7072314656348611	0.872	0.633	9.514507081604839e-51	B cells	FOXH1
6.717196061707076e-52	0.5751318694172289	0.991	0.851	4.077338009456195e-49	B cells	NR2C1
5.91973744891715e-47	0.5752126920478713	0.817	0.551	3.5932806314927104e-44	B cells	POU3F1
2.184257870665992e-45	0.5193145794183824	1	0.857	1.3258445274942571e-42	B cells	POU2F2
6.93712492392987e-44	0.6235208477923312	0.221	0.091	4.210834828825431e-41	B cells	BCL11A
1.7920751974458002e-41	0.9742860293419897	0.695	0.35	1.0877896448496007e-38	B cells	DNMT3B
3.567428014708374e-40	0.547446159176628	0.823	0.588	2.165428804927983e-37	B cells	ASCL2
1.9475447871941888e-36	0.9561872439440076	0.395	0.145	1.1821596858268725e-33	B cells	OTX2
2.370985761284606e-35	0.8154607998122231	0.247	0.097	1.4391883570997557e-32	B cells	PREB
6.709213353945836e-35	0.5486237511548597	0.802	0.578	4.0724925058451226e-32	B cells	ETV5
4.701945718862444e-34	0.7087940831175995	0.523	0.324	2.8540810513495037e-31	B cells	MED1
4.007168470326156e-32	1.2126732569474719	0.465	0.215	2.4323512614879767e-29	B cells	ID1
4.0252794466484255e-32	1.0305150663114404	0.561	0.304	2.4433446241155943e-29	B cells	RUNX3
5.384919784531782e-32	0.5836182743856942	0.381	0.228	3.268646309210792e-29	B cells	GFI1B
2.4337764302366793e-31	0.7807555605667245	0.471	0.233	1.4773022931536644e-28	B cells	HHEX
1.493335067151263e-30	0.5493181028070165	0.89	0.687	9.064543857608166e-28	B cells	CREB3
6.1845523089959e-29	0.6176117795883942	0.683	0.446	3.7540232515605115e-26	B cells	NR2C2
6.805117737950388e-29	0.7871463602932557	0.735	0.464	4.130706466935886e-26	B cells	SPIB
9.95671406551341e-27	0.5022696060796917	0.395	0.283	6.04372543776664e-24	B cells	KDM5D
2.158415904467679e-25	0.6431319111318181	0.387	0.214	1.310158454011881e-22	B cells	ISL1
8.023407764884533e-24	0.5880159184626091	0.227	0.115	4.870208513284912e-21	B cells	LMX1B
6.08117970517766e-23	0.5651736606959559	0.695	0.455	3.6912760810428393e-20	B cells	SOX17
2.3675124596368766e-19	0.5999075926947172	0.765	0.52	1.4370800629995842e-16	B cells	ZBTB14
1.926717791262642e-16	0.7921300143094052	0.192	0.202	1.1695176992964236e-13	B cells	MEIS1
1.0534730081367224e-15	1.718532024391662	0.265	0.201	6.394581159389905e-13	B cells	HSF4
4.9915979053846776e-14	0.5180774924466889	0.462	0.311	3.0298999285684995e-11	B cells	NCOA2
6.659645690798696e-14	0.526161226509459	0.605	0.375	4.042404934314809e-11	B cells	NR4A3
1.5110824196811727e-9	1.2196662057056518	0.328	0.198	9.172270287464718e-7	B cells	ZNF148
6.889406540768326e-4	2.0212569908495257	0.166	0.157	0.41818697702463736	B cells	ARNT
2.1976131798738612e-54	0.6925113974390491	0.274	0.147	1.3339512001834337e-51	Naive CD4+ T cells	DLX2
1.2454026980682377e-52	1.363474813377061	0.282	0.171	7.559594377274203e-50	Naive CD4+ T cells	MEIS1
6.10817865849017e-48	0.6751427991375758	0.32	0.152	3.707664445703533e-45	Naive CD4+ T cells	DLX5
1.1473995802658444e-44	0.578183998162426	0.626	0.418	6.964715452213676e-42	Naive CD4+ T cells	MZF1
1.5327286351906135e-43	0.5117028913584745	0.364	0.241	9.303662815607023e-41	Naive CD4+ T cells	ARID5B
2.0602930599502148e-42	0.705396915297212	0.749	0.479	1.2505978873897804e-39	Naive CD4+ T cells	ZBTB14
2.8988870610228847e-33	0.7627277322530117	0.972	0.755	1.759624446040891e-30	Naive CD4+ T cells	TRERF1
1.261898411259046e-32	0.5243807305772752	0.288	0.219	7.659723356342409e-30	Naive CD4+ T cells	ZFP42
4.887068698551115e-14	0.584851276086626	0.189	0.153	2.9664507000205265e-11	Naive CD4+ T cells	SOX4
1.2144459516230542e-13	0.5002137180058249	0.402	0.281	7.371686926351939e-11	Naive CD4+ T cells	GATA3
1.1233438222539615e-240	2.3895201861371387	0.996	0.282	6.818697001081547e-238	CD14+ Monocytes	ONECUT1
3.3350314677663794e-229	1.244052602567738	1	0.894	2.0243641009341924e-226	CD14+ Monocytes	CEBPG
4.9053821803927593e-225	1.601588886049883	0.998	0.656	2.977566983498405e-222	CD14+ Monocytes	CEBPE
5.859804322963668e-220	1.0175195897622125	1	0.995	3.5569012240389466e-217	CD14+ Monocytes	SPI1
1.5046893587591703e-214	1.4876124581525962	1	0.736	9.133464407668164e-212	CD14+ Monocytes	EHF
7.713437683395195e-212	2.04400350989792	0.996	0.412	4.6820566738208833e-209	CD14+ Monocytes	CEBPA
1.696962255222818e-203	1.4514239048578164	0.998	0.673	1.0300560889202505e-200	CD14+ Monocytes	NFE2L2
4.764076919219071e-192	1.1380925336597154	1	0.769	2.8917946899659764e-189	CD14+ Monocytes	ELF3
3.5763867384813895e-189	0.5605423506154774	1	1	2.1708667502582035e-186	CD14+ Monocytes	MYB
7.579511873731497e-182	1.3265771680062008	0.998	0.566	4.600763707355019e-179	CD14+ Monocytes	SSRP1
4.019923910490532e-178	0.9157328028185403	0.998	0.906	2.4400938136677528e-175	CD14+ Monocytes	JDP2
1.998899085790477e-168	0.5601657730406426	1	1	1.2133317450748196e-165	CD14+ Monocytes	SP1
2.7568502065469133e-162	1.1047477814298285	0.985	0.717	1.6734080753739764e-159	CD14+ Monocytes	SP3
1.0730140707038182e-161	1.3785958220529264	0.964	0.488	6.513195409172176e-159	CD14+ Monocytes	KAT6A
7.323559441632998e-161	1.1232132915312238	0.992	0.655	4.4454005810712304e-158	CD14+ Monocytes	NR3C1
3.4279413081875965e-158	0.9596407187232168	0.994	0.777	2.080760374069871e-155	CD14+ Monocytes	GATA1
2.2505694510071238e-154	0.9970223423674257	0.992	0.719	1.3660956567613242e-151	CD14+ Monocytes	ATF4
8.218508488557423e-146	0.7877767020855291	0.994	0.924	4.988634652554356e-143	CD14+ Monocytes	RARA
9.137071413357389e-146	0.9144031103125527	0.987	0.809	5.546202347907935e-143	CD14+ Monocytes	NFIA
1.1351117138042682e-145	0.7427268736958563	1	0.938	6.890128102791908e-143	CD14+ Monocytes	CEBPB
1.1165209078613396e-141	0.5834913506452741	1	0.982	6.777281910718331e-139	CD14+ Monocytes	RARB
9.228592475798253e-141	0.5713139047294646	1	0.995	5.601755632809539e-138	CD14+ Monocytes	HIF1A
1.0138524026338409e-131	0.6486100946518585	0.998	0.902	6.154084083987414e-129	CD14+ Monocytes	NR1H3
9.688500006734363e-126	1.2055344529602103	0.975	0.447	5.880919504087758e-123	CD14+ Monocytes	SPIC
2.0598884280921445e-124	0.5699631687813229	1	0.97	1.2503522758519318e-121	CD14+ Monocytes	CTNNB1
2.7116917211508084e-123	1.0617265274957761	0.969	0.541	1.6459968747385407e-120	CD14+ Monocytes	ZFPM1
4.6155405463546246e-122	0.809420376004831	0.996	0.758	2.801633111637257e-119	CD14+ Monocytes	HNF4A
4.6372197866711335e-122	1.1374138684168384	0.877	0.447	2.814792410509378e-119	CD14+ Monocytes	RUNX2
1.3090300714060318e-121	0.8420201722043056	0.985	0.794	7.945812533434613e-119	CD14+ Monocytes	JUND
2.7912162877086326e-121	0.5093894720286298	0.998	0.99	1.69426828663914e-118	CD14+ Monocytes	STAT6
5.115759324132906e-120	0.876198176510423	0.99	0.762	3.105265909748674e-117	CD14+ Monocytes	HMGA1
7.417841895196921e-120	0.5017195102800232	1	0.998	4.502630030384531e-117	CD14+ Monocytes	REL
5.72938448693552e-118	0.9477757063302005	0.979	0.752	3.477736383569861e-115	CD14+ Monocytes	ZNF362
1.4561242475974445e-115	0.660634660198899	0.996	0.909	8.838674182916488e-113	CD14+ Monocytes	STAT3
4.0175289474212045e-111	0.5443167802858697	1	0.813	2.438640071084671e-108	CD14+ Monocytes	MSX1
7.000073885313827e-111	0.8547704278858771	0.971	0.692	4.249044848385493e-108	CD14+ Monocytes	GATA2
7.381174807510239e-110	2.16201239252133	0.745	0.244	4.480373108158715e-107	CD14+ Monocytes	IRF8
4.246199525093789e-106	0.6074548182441724	1	0.961	2.57744311173193e-103	CD14+ Monocytes	AIRE
5.496097336034166e-99	1.2023928302296312	0.801	0.324	3.336131082972739e-96	CD14+ Monocytes	PRDM2
5.6526733717649185e-99	0.7478034322528444	0.992	0.85	3.4311727366613056e-96	CD14+ Monocytes	POU2F2
3.575211284947737e-98	0.5271272544301966	1	0.955	2.1701532499632764e-95	CD14+ Monocytes	KAT7
3.6990648052708257e-97	1.3096784767241534	0.726	0.271	2.2453323367993913e-94	CD14+ Monocytes	HNF1B
4.8897909527927816e-96	1.3639949421491815	0.789	0.283	2.9681031083452185e-93	CD14+ Monocytes	SMARCA1
1.9321345494672616e-95	0.5104387062470086	0.998	0.981	1.1728056715266278e-92	CD14+ Monocytes	ELF4
1.1322426349072766e-92	0.8017154760082336	0.962	0.728	6.872712793887169e-90	CD14+ Monocytes	IRF2
2.9588120579007112e-92	0.7494475867624817	0.967	0.69	1.7959989191457317e-89	CD14+ Monocytes	PITX2
2.734981584378524e-89	0.6709496337049649	0.996	0.823	1.660133821717764e-86	CD14+ Monocytes	EGR3
1.8000685168342945e-88	0.8049708098355788	0.95	0.603	1.0926415897184167e-85	CD14+ Monocytes	ID2
6.876797759554209e-88	1.1355191482207894	0.874	0.416	4.1742162400494044e-85	CD14+ Monocytes	SPIB
3.056544516315487e-85	0.833018196961246	0.923	0.597	1.8553225214035006e-82	CD14+ Monocytes	RBPJ
3.9088624911717936e-85	1.0331637911477616	0.695	0.274	2.3726795321412788e-82	CD14+ Monocytes	SP2
1.5009625489402892e-84	0.6318168642502782	0.985	0.799	9.110842672067556e-82	CD14+ Monocytes	ELF1
8.33571165321522e-83	0.6583185463264245	0.952	0.719	5.059776973501638e-80	CD14+ Monocytes	BACH1
3.3481994542930416e-82	0.7368760761578041	0.99	0.686	2.032357068755876e-79	CD14+ Monocytes	NRG1
2.63893500047723e-81	0.799765181953379	0.885	0.535	1.6018335452896786e-78	CD14+ Monocytes	CDX2
2.0664992782145268e-80	0.5865169327105135	0.987	0.835	1.2543650618762178e-77	CD14+ Monocytes	NCOA3
1.2393364807083909e-79	0.5367956153119289	0.99	0.897	7.522772437899932e-77	CD14+ Monocytes	PPARD
1.308960082164306e-77	1.0432813707908806	0.69	0.248	7.945387698737338e-75	CD14+ Monocytes	ETV2
1.4403282166405006e-76	0.9523000795638014	0.741	0.306	8.742792275007839e-74	CD14+ Monocytes	NKRF
3.4475527663478814e-76	0.5472314529415941	0.971	0.846	2.092664529173164e-73	CD14+ Monocytes	TFAP2A
1.3596214080852473e-74	0.7927252107241389	0.904	0.597	8.252901947077451e-72	CD14+ Monocytes	DNMT1
1.4765866392362754e-73	0.7087444231122548	0.904	0.633	8.962880900164192e-71	CD14+ Monocytes	MAFK
2.5217150148472273e-69	0.5774348405418279	0.952	0.851	1.530681014012267e-66	CD14+ Monocytes	NR2C1
8.073332662470717e-69	0.9777875156020464	0.718	0.341	4.900512926119725e-66	CD14+ Monocytes	SP4
1.2376938372917864e-67	2.2316121987050583	0.437	0.13	7.512801592361143e-65	CD14+ Monocytes	NFATC1
6.709462656205027e-66	0.9881164710698138	0.644	0.221	4.072643832316451e-63	CD14+ Monocytes	PLAGL2
1.770295368919158e-63	0.6364562603027797	0.992	0.938	1.074569288933929e-60	CD14+ Monocytes	RFXAP
1.3053767880242777e-62	0.6288888591738733	0.992	0.921	7.923637103307366e-60	CD14+ Monocytes	RFXANK
1.8921867997799697e-62	0.8115626590972557	0.726	0.318	1.1485573874664415e-59	CD14+ Monocytes	MYF6
1.355622472259805e-61	0.7052732149956614	0.902	0.569	8.228628406617017e-59	CD14+ Monocytes	EP300
4.435343179002011e-61	0.573674059906793	0.946	0.772	2.6922533096542208e-58	CD14+ Monocytes	PBX1
1.9776075252294635e-59	1.2358507934148404	0.577	0.227	1.2004077678142845e-56	CD14+ Monocytes	TET1
6.3735448106065745e-59	0.59164023238487	0.99	0.901	3.8687417000381906e-56	CD14+ Monocytes	RFX5
2.077506575886106e-57	1.3728952739456188	0.483	0.181	1.2610464915628663e-54	CD14+ Monocytes	HR
1.2853094783307226e-56	0.9447226530923578	0.82	0.486	7.801828533467487e-54	CD14+ Monocytes	TBPL1
6.7772433762696495e-56	0.5187941806959321	0.964	0.795	4.1137867293956774e-53	CD14+ Monocytes	ESR2
1.8196777155655037e-54	0.882163110497868	0.667	0.312	1.1045443733482608e-51	CD14+ Monocytes	PAX6
9.180833424526138e-54	0.6849915087189975	0.858	0.59	5.572765888687365e-51	CD14+ Monocytes	STAT5B
9.161764597838448e-52	1.1475295400590344	0.596	0.242	5.561191110887938e-49	CD14+ Monocytes	PITX3
7.579897452282965e-50	2.051655974681806	0.456	0.191	4.600997753535759e-47	CD14+ Monocytes	TFE3
3.3250680081714985e-48	0.5514955599218436	0.939	0.782	2.0183162809600995e-45	CD14+ Monocytes	DDIT3
6.149067788586262e-48	0.7423473925887049	0.762	0.365	3.7324841476718606e-45	CD14+ Monocytes	VSX2
2.90940559021389e-46	0.504461210587815	0.906	0.723	1.7660091932598312e-43	CD14+ Monocytes	ZNF300
1.7523449996048928e-44	0.627458541963984	0.833	0.561	1.0636734147601699e-41	CD14+ Monocytes	NR1I3
1.3648429156374226e-43	0.7158697629175078	0.755	0.514	8.284596497919155e-41	CD14+ Monocytes	TFAP2C
2.916992616410469e-43	0.7293681423819645	0.586	0.223	1.7706145181611548e-40	CD14+ Monocytes	FOXQ1
3.0242679049831966e-40	0.8787878180202207	0.596	0.3	1.8357306183248004e-37	CD14+ Monocytes	NFATC4
1.174776166751335e-39	0.8992109974738105	0.653	0.363	7.130891332180604e-37	CD14+ Monocytes	PPARG
1.215318523128824e-35	0.9238341396124744	0.515	0.235	7.376983435391962e-33	CD14+ Monocytes	FOSL2
4.284260750546921e-34	0.5096563515925651	0.722	0.421	2.600546275581981e-31	CD14+ Monocytes	ZNF76
1.2608310231276185e-33	0.6846226123031209	0.646	0.392	7.653244310384644e-31	CD14+ Monocytes	PML
2.2622840338852947e-32	0.5855829759615458	0.728	0.466	1.3732064085683738e-29	CD14+ Monocytes	TBX15
5.428330508109915e-32	0.5591643469872809	0.743	0.54	3.2949966184227183e-29	CD14+ Monocytes	KMT2B
2.4130437875254083e-30	0.7802837532706303	0.448	0.246	1.4647175790279228e-27	CD14+ Monocytes	FOXM1
3.0364770423517263e-26	0.5726844323059254	0.665	0.385	1.8431415647074978e-23	CD14+ Monocytes	BARX2
5.760362311120029e-26	0.8733723060560705	0.536	0.369	3.496539922849857e-23	CD14+ Monocytes	MXD1
1.200358353933389e-25	0.5865257995517819	0.527	0.285	7.28617520837567e-23	CD14+ Monocytes	BCL11B
2.672672546268699e-25	0.9268790426212568	0.467	0.174	1.6223122355851005e-22	CD14+ Monocytes	KAT6B
3.551497177926477e-25	0.7145404644787223	0.603	0.371	2.1557587870013715e-22	CD14+ Monocytes	MAFA
3.0186250724285106e-24	1.0102167657231513	0.167	0.131	1.832305418964106e-21	CD14+ Monocytes	VHL
1.762747717021837e-20	0.6607641832089917	0.448	0.22	1.069987864232255e-17	CD14+ Monocytes	HAND2
6.61359323600034e-19	0.6205901309380351	0.515	0.369	4.0144510942522065e-16	CD14+ Monocytes	DNMT3B
1.0133117686469721e-17	0.5299752665272538	0.475	0.322	6.150802435687121e-15	CD14+ Monocytes	FOXN1
1.0310884606813262e-12	0.6914670663243143	0.318	0.079	6.258706956335651e-10	CD14+ Monocytes	BHLHA15
5.475498867357652e-10	0.6660773588411849	0.41	0.174	3.323627812486095e-7	CD14+ Monocytes	GCM1
2.5927007298689987e-9	0.5353502847051999	0.356	0.24	1.5737693430304821e-6	CD14+ Monocytes	PDX1
7.492660509829897e-8	0.5591956691593	0.372	0.19	4.5480449294667475e-5	CD14+ Monocytes	ZGPAT
6.893027308851866e-6	0.591478793212333	0.253	0.063	0.004184067576473083	CD14+ Monocytes	NFE2L3
3.4321664750090855e-5	0.5349315082312651	0.186	0.118	0.02083325050330515	CD14+ Monocytes	NCOR2
1.9555409080456752e-4	0.5208057275362821	0.243	0.192	0.11870133311837248	CD14+ Monocytes	RXRA
1.1714816403181778e-120	1.4293578241151288	0.985	0.348	7.11089355673134e-118	CD8+ T cells	KLF13
3.2528667388002068e-102	1.67089846295877	0.944	0.334	1.9744901104517256e-99	CD8+ T cells	IRF5
3.864969654603429e-92	0.6378983470827639	1	0.975	2.3460365803442814e-89	CD8+ T cells	RELB
1.110405110434013e-90	0.7709714900233824	0.996	0.893	6.740159020334459e-88	CD8+ T cells	IRF6
4.0655953470265134e-88	1.1225053786718553	0.989	0.549	2.4678163756450937e-85	CD8+ T cells	TEAD1
6.158944866322977e-87	0.54382710967806	1	0.995	3.7384795338580466e-84	CD8+ T cells	NFKB2
8.80010992402207e-77	1.0532142886372347	0.989	0.635	5.341666723881396e-74	CD8+ T cells	IRF7
2.7398783686606244e-75	0.9536176649234914	0.993	0.643	1.663106169776999e-72	CD8+ T cells	NFKBIB
2.543102151409806e-52	1.0984509651643353	0.859	0.369	1.5436630059057523e-49	CD8+ T cells	EOMES
1.0903905790392749e-42	0.662305133948886	0.941	0.68	6.618670814768398e-40	CD8+ T cells	CEBPD
4.758508970598269e-42	0.6081312546024358	0.978	0.802	2.8884149451531495e-39	CD8+ T cells	STAT4
1.1113814836051438e-41	0.8246858745580312	0.822	0.514	6.746085605483222e-39	CD8+ T cells	NFATC2
1.6440229968087298e-37	0.8685237018351788	0.781	0.446	9.97921959062899e-35	CD8+ T cells	IRF3
5.280168156152355e-33	0.546223404233855	0.922	0.701	3.20506207078448e-30	CD8+ T cells	SNAI1
3.658183783387552e-24	0.7281839283287046	0.741	0.45	2.220517556516244e-21	CD8+ T cells	KLF5
3.1872817652371514e-21	0.7104065927270105	0.641	0.335	1.934680031498951e-18	CD8+ T cells	BCL3
8.858479008084925e-21	0.5882377602555677	0.8	0.563	5.3770967579075495e-18	CD8+ T cells	PRDM1
4.2257435555812106e-20	0.6104920617172644	0.778	0.57	2.5650263382377947e-17	CD8+ T cells	PATZ1
5.821182942397708e-18	0.6031032483189418	0.785	0.559	3.5334580460354087e-15	CD8+ T cells	BATF
1.1454896018475492e-15	0.7150282308950214	0.533	0.243	6.953121883214624e-13	CD8+ T cells	ZNF395
4.233329750472175e-13	0.7371648068072051	0.478	0.318	2.56963115853661e-10	CD8+ T cells	IRF8
9.133319048659227e-13	0.6151319669476297	0.511	0.291	5.543924662536151e-10	CD8+ T cells	GATA3
1.0310913719033573e-10	0.7909065076957393	0.481	0.321	6.258724627453379e-8	CD8+ T cells	RUNX3
6.285728377200946e-10	2.95113765671441	0.204	0.153	3.815437124960974e-7	CD8+ T cells	ARNT
1.3896085533735706e-9	0.53511121041221	0.393	0.254	8.434923918977574e-7	CD8+ T cells	HOXA10
9.424886372000355e-9	0.5570715329683448	0.481	0.258	5.720906027804215e-6	CD8+ T cells	RORC
1.2874581494933405e-8	1.447727661153675	0.304	0.199	7.814870967424576e-6	CD8+ T cells	HSF4
1.0831574880566663e-5	1.723210762206614	0.267	0.177	0.006574765952503964	CD8+ T cells	GFI1
4.614420588751128e-5	0.6155450138971827	0.307	0.226	0.02800953297371935	CD8+ T cells	NKX3-1
7.205414834518346e-79	1.0859503278981217	1	0.916	4.373686804552636e-76	FCGR3A+ Monocytes	SIN3A
6.091396058237142e-76	0.9935547204025483	1	0.908	3.6974774073499454e-73	FCGR3A+ Monocytes	PPARD
2.048485333046671e-73	1.058035401899803	1	0.818	1.2434305971593294e-70	FCGR3A+ Monocytes	JUND
3.5846605331294816e-73	1.4085623001095509	1	0.513	2.1758889436095953e-70	FCGR3A+ Monocytes	SPIC
7.372853124445229e-71	1.0640441961557263	1	0.725	4.475321846538254e-68	FCGR3A+ Monocytes	GATA2
5.2748267885618315e-62	1.1363720164983022	0.994	0.621	3.2018198606570316e-59	FCGR3A+ Monocytes	SSRP1
2.540717392873262e-61	0.5137026932414219	1	1	1.5422154574740702e-58	FCGR3A+ Monocytes	JUN
6.375919599573353e-61	1.1299211340271467	1	0.593	3.870183196941025e-58	FCGR3A+ Monocytes	ZFPM1
5.037933728760584e-56	1.3584506294007226	0.982	0.467	3.0580257733576747e-53	FCGR3A+ Monocytes	SPIB
1.4258705990681825e-55	1.5477249779255287	0.902	0.34	8.655034536343868e-53	FCGR3A+ Monocytes	SMARCA1
1.6541592109617703e-55	1.0524970640538802	1	0.714	1.0040746410537946e-52	FCGR3A+ Monocytes	NFE2L2
1.810054778361703e-55	1.2216155310130754	0.963	0.346	1.0987032504655537e-52	FCGR3A+ Monocytes	NKRF
1.4691504503230752e-54	0.950046638818291	1	0.697	8.917743233461066e-52	FCGR3A+ Monocytes	NR3C1
2.4114442959773966e-54	0.9233264517530316	0.994	0.751	1.4637466876582796e-51	FCGR3A+ Monocytes	SP3
1.242684399692083e-53	1.3376341319254283	0.927	0.288	7.543094306130944e-51	FCGR3A+ Monocytes	ETV2
3.698791127586963e-53	0.8503041024755791	0.994	0.791	2.2451662144452868e-50	FCGR3A+ Monocytes	HMGA1
1.6509744211646228e-51	0.670180324312126	1	0.996	1.002141473646926e-48	FCGR3A+ Monocytes	SPI1
3.283929401286029e-51	0.6320832414918769	1	0.92	1.99334514658062e-48	FCGR3A+ Monocytes	NEUROD6
1.4071163882159056e-50	0.677389443518758	1	0.932	8.541196476470547e-48	FCGR3A+ Monocytes	RARA
4.0739259686028625e-50	1.4866860550792929	0.78	0.25	2.4728730629419377e-47	FCGR3A+ Monocytes	FOXM1
9.062446673809282e-50	0.7414372252301729	1	0.814	5.500905131002234e-47	FCGR3A+ Monocytes	ESR2
3.604219349585488e-49	0.8042404964547863	0.963	0.714	2.1877611451983914e-46	FCGR3A+ Monocytes	FOXP3
1.4233712588266558e-48	0.5650390945993811	1	0.837	8.6398635410778e-46	FCGR3A+ Monocytes	MSX1
1.927480705251813e-47	1.2750708719447894	0.988	0.486	1.1699807880878504e-44	FCGR3A+ Monocytes	CEBPA
3.250457182064752e-47	1.2765928731561176	0.927	0.376	1.9730275095133043e-44	FCGR3A+ Monocytes	PRDM2
6.17820132942328e-47	0.5407701070428583	1	0.96	3.750168206959931e-44	FCGR3A+ Monocytes	KAT7
7.265888944249412e-47	0.5171701789216059	1	0.994	4.410394589159393e-44	FCGR3A+ Monocytes	HOXA1
3.219937799425231e-46	0.6691512246898176	1	0.853	1.9545022442511152e-43	FCGR3A+ Monocytes	NCOA3
1.64144492653508e-45	0.757844400207702	0.994	0.868	9.963570704067935e-43	FCGR3A+ Monocytes	POU2F2
1.799331146696596e-43	0.9820680556221015	0.921	0.487	1.092194006044834e-40	FCGR3A+ Monocytes	TBX15
2.1783583342468195e-43	0.7037092339945484	0.994	0.822	1.3222635088878194e-40	FCGR3A+ Monocytes	ELF1
2.695442204620657e-43	0.5350703672681738	0.994	0.958	1.636133418204739e-40	FCGR3A+ Monocytes	EGR1
3.126089374954725e-43	0.7186216087035208	1	0.804	1.897536250597518e-40	FCGR3A+ Monocytes	GATA1
8.223634579635405e-43	0.7979438426337844	0.994	0.756	4.991746189838691e-40	FCGR3A+ Monocytes	IRF2
9.754305956460882e-43	1.1338990400776408	0.896	0.408	5.9208637155717555e-40	FCGR3A+ Monocytes	PML
6.894836295379497e-42	1.065478401178548	0.939	0.403	4.185165631295355e-39	FCGR3A+ Monocytes	BARX2
1.305455032595226e-40	0.6255620257089405	1	0.859	7.924112047853023e-38	FCGR3A+ Monocytes	NR4A2
3.2098939661738244e-40	1.1026802017922592	0.805	0.348	1.9484056374675115e-37	FCGR3A+ Monocytes	PAX6
3.5697409829622867e-37	1.2138282982704107	0.799	0.39	2.1668327766581082e-34	FCGR3A+ Monocytes	PPARG
5.9089868572585845e-37	0.5942840623796575	1	0.862	3.586755022355961e-34	FCGR3A+ Monocytes	ESR1
8.862137820284107e-37	1.0106398670774295	0.823	0.322	5.379317656912453e-34	FCGR3A+ Monocytes	HNF1B
1.0776094549534505e-36	0.6760372157649197	0.951	0.743	6.541089391567445e-34	FCGR3A+ Monocytes	ZNF300
1.777736216678259e-36	0.6538150215307333	0.976	0.792	1.0790858835237032e-33	FCGR3A+ Monocytes	PBX1
1.2328002307360775e-35	0.6195672112158189	0.994	0.788	7.483097400567991e-33	FCGR3A+ Monocytes	HNF4A
5.684312116328492e-35	0.926586198512182	0.927	0.378	3.4503774546113946e-32	FCGR3A+ Monocytes	ONECUT1
7.688830671545886e-35	0.7866501659978606	0.97	0.635	4.667120217628353e-32	FCGR3A+ Monocytes	RBPJ
1.8115201527340794e-34	0.5272180789449918	0.988	0.939	1.0995927327095862e-31	FCGR3A+ Monocytes	PPARGC1A
1.984703897570464e-34	0.7871940262846562	1	0.77	1.2047152658252715e-31	FCGR3A+ Monocytes	EHF
2.2230291307075586e-34	0.7118312948093926	0.988	0.725	1.3493786823394881e-31	FCGR3A+ Monocytes	NRG1
2.903391371258678e-33	0.5865501516837248	0.988	0.861	1.7623585623540175e-30	FCGR3A+ Monocytes	NR2C1
3.4618627979902826e-27	0.6576397907262654	1	0.945	2.1013507183801016e-24	FCGR3A+ Monocytes	RFXAP
5.1613621146023516e-27	0.5275030114048974	0.988	0.861	3.1329468035636275e-24	FCGR3A+ Monocytes	TFAP2A
8.383448451393284e-27	0.6461589828611145	1	0.929	5.088753209995723e-24	FCGR3A+ Monocytes	RFXANK
1.2619309523045859e-26	0.5621368942814691	0.933	0.616	7.659920880488836e-24	FCGR3A+ Monocytes	LRRFIP1
2.6390267279698214e-26	0.620574574281533	0.994	0.912	1.6018892238776816e-23	FCGR3A+ Monocytes	RFX5
9.664386147983212e-26	0.847200180252295	0.695	0.327	5.86628239182581e-23	FCGR3A+ Monocytes	NKX2-5
1.6270163876886119e-25	0.6963536457350729	0.927	0.572	9.875989473269874e-23	FCGR3A+ Monocytes	TEAD1
7.584692084131505e-25	1.7900746488743096	0.537	0.219	4.603908095067824e-22	FCGR3A+ Monocytes	TFE3
1.042902356864513e-24	0.5473213042345677	0.976	0.755	6.330417306167594e-22	FCGR3A+ Monocytes	ATF4
1.9428093934598376e-24	0.5003479134234534	0.994	0.831	1.1792853018301215e-21	FCGR3A+ Monocytes	NFIA
2.534042431368872e-24	0.8043430203460931	0.829	0.494	1.5381637558409053e-21	FCGR3A+ Monocytes	IRF9
2.342866624193243e-23	0.7532257925772488	0.854	0.381	1.4221200408852985e-20	FCGR3A+ Monocytes	SIM2
2.614218385223428e-23	0.6058500839022117	0.97	0.782	1.5868305598306207e-20	FCGR3A+ Monocytes	ZNF362
4.5377745105993624e-23	0.7772919956236151	0.823	0.363	2.754429127933813e-20	FCGR3A+ Monocytes	MYF6
4.7993276332959786e-23	1.6352585625804485	0.402	0.171	2.913191873410659e-20	FCGR3A+ Monocytes	NFATC1
6.689842981394695e-22	0.8899415966021207	0.695	0.305	4.06073468970658e-19	FCGR3A+ Monocytes	BCL11B
2.6295396739115027e-21	1.373620089321504	0.427	0.118	1.5961305820642821e-18	FCGR3A+ Monocytes	VHL
1.3738688926833113e-20	1.017638232845787	0.622	0.264	8.3393841785877e-18	FCGR3A+ Monocytes	FOSL2
3.7356993320629506e-19	0.801493947597558	0.677	0.39	2.267569494562211e-16	FCGR3A+ Monocytes	KLF15
9.687713599913338e-19	0.5194043912293274	0.896	0.662	5.880442155147396e-16	FCGR3A+ Monocytes	TCF12
4.2489564616737005e-18	0.5775505533670429	0.817	0.505	2.579116572235936e-15	FCGR3A+ Monocytes	RUNX2
4.6325652803612216e-18	1.8396589273567745	0.415	0.202	2.8119671251792615e-15	FCGR3A+ Monocytes	ZNF148
7.511976985706056e-18	0.8121015362405414	0.659	0.378	4.559770030323576e-15	FCGR3A+ Monocytes	DNMT3B
8.177454309693448e-18	0.7504527576348461	0.634	0.309	4.963714765983923e-15	FCGR3A+ Monocytes	FOXO4
1.5934228405941256e-17	0.5061471229443356	0.902	0.665	9.672076642406343e-15	FCGR3A+ Monocytes	CREB5
3.4187461805420886e-17	1.1396736228436108	0.61	0.316	2.075178931589048e-14	FCGR3A+ Monocytes	IRF8
9.75893880174403e-16	0.5184026227099969	0.854	0.615	5.923675852658627e-13	FCGR3A+ Monocytes	EP300
1.233545543876697e-15	0.5188740179224787	0.86	0.597	7.487621451331551e-13	FCGR3A+ Monocytes	ZNF143
2.0746663143195113e-15	0.7142480262908133	0.78	0.531	1.2593224527919433e-12	FCGR3A+ Monocytes	TBPL1
1.2360845354445611e-14	0.5712707505248755	0.848	0.631	7.503033130148486e-12	FCGR3A+ Monocytes	BTG2
1.9618631209982668e-13	0.5079029074276109	0.768	0.415	1.1908509144459478e-10	FCGR3A+ Monocytes	VSX2
5.130703547760209e-13	0.5196655653573663	0.78	0.597	3.1143370534904467e-10	FCGR3A+ Monocytes	LMO2
1.0413668512269191e-12	0.6276833423155854	0.695	0.395	6.321096786947399e-10	FCGR3A+ Monocytes	MAFA
1.1823714388230559e-11	0.6812482443834973	0.774	0.347	7.1769946336559495e-9	FCGR3A+ Monocytes	ZNF263
1.1394798352246706e-10	0.6425779593118168	0.774	0.345	6.91664259981375e-8	FCGR3A+ Monocytes	MEOX2
1.7044638720879087e-9	0.7530710154674807	0.524	0.275	1.0346095703573607e-6	FCGR3A+ Monocytes	TET1
1.757118194437028e-8	0.6010775843050177	0.75	0.331	1.0665707440232761e-5	FCGR3A+ Monocytes	ARID3B
2.8673545206485175e-8	0.5841507372260882	0.378	0.222	1.74048419403365e-5	FCGR3A+ Monocytes	SREBF2
2.9381123902977194e-7	0.6914093748010415	0.53	0.391	1.7834342209107156e-4	FCGR3A+ Monocytes	MXD1
5.872566016316031e-7	0.6636485862657339	0.671	0.273	3.564647571903831e-4	FCGR3A+ Monocytes	PLAGL2
9.420845941552774e-7	0.546076692266626	0.341	0.229	5.718453486522534e-4	FCGR3A+ Monocytes	HR
1.4982020758463842e-6	0.6387434954664759	0.482	0.297	9.094086600387552e-4	FCGR3A+ Monocytes	POU2F1
7.2089171683887874e-6	0.5045443757826016	0.738	0.347	0.004375812721211994	FCGR3A+ Monocytes	SALL2
1.44863733716802e-5	0.6937873643290311	0.335	0.228	0.008793228636609881	FCGR3A+ Monocytes	NKX3-1
0.001628921598281188	0.5177772746724518	0.622	0.272	0.9887554101566811	FCGR3A+ Monocytes	TFDP2
0.0056112705743920546	0.523853137000805	0.207	0.201	1	FCGR3A+ Monocytes	RXRA
1.819061641485973e-83	0.8434045631201188	1	0.994	1.1041704163819855e-80	Natural Killer Cells	ZGLP1
3.204205056798206e-78	1.8628711827550315	0.955	0.231	1.944952469476511e-75	Natural Killer Cells	ZNF395
5.139901452775426e-78	1.889418145945032	0.987	0.384	3.1199201818346836e-75	Natural Killer Cells	EOMES
2.397883528061385e-76	1.6938914989407319	0.968	0.301	1.4555153015332606e-73	Natural Killer Cells	CEBPZ
2.9273205412804992e-58	1.3173020991282511	0.987	0.515	1.776883568557263e-55	Natural Killer Cells	SPIC
4.4195309119827466e-55	1.2215464010423354	0.948	0.565	2.6826552635735274e-52	Natural Killer Cells	PRDM1
6.959291666149436e-54	0.951180139205011	0.981	0.589	4.224290041352708e-51	Natural Killer Cells	FOXP1
5.6109384956127314e-46	0.7710884556323514	0.987	0.799	3.405839666836928e-43	Natural Killer Cells	MITF
6.946655012861127e-46	1.7227332468648937	0.799	0.309	4.216619592806704e-43	Natural Killer Cells	RUNX3
4.659948565376627e-44	0.790223962102109	1	0.809	2.828588779183613e-41	Natural Killer Cells	STAT4
6.947733361804084e-41	0.5638782857584725	0.994	0.983	4.217274150615079e-38	Natural Killer Cells	ELF4
1.454018133667855e-33	0.5355777701631887	0.994	0.95	8.82589007136388e-31	Natural Killer Cells	MYOG
1.686465251033196e-31	0.5963198361843383	0.994	0.863	1.02368440737715e-28	Natural Killer Cells	ESR1
2.524269051462654e-31	1.0401785509167145	0.747	0.326	1.532231314237831e-28	Natural Killer Cells	NKX2-5
4.590403723354226e-30	0.8598814151675127	0.929	0.625	2.786375060076015e-27	Natural Killer Cells	PAX7
9.952222204267477e-28	0.9439522009684411	0.883	0.658	6.040998877990359e-25	Natural Killer Cells	IRF7
9.134969885486922e-27	1.2085125941192112	0.779	0.372	5.5449267204905615e-24	Natural Killer Cells	IRF5
1.9206088860936582e-26	0.5053526660306779	0.994	0.837	1.1658095938588506e-23	Natural Killer Cells	EWSR1
2.2333750846600793e-26	0.6363573662620221	0.844	0.661	1.355658676388668e-23	Natural Killer Cells	SKIL
7.260992648128578e-26	0.9030392845549509	0.857	0.483	4.407422537414047e-23	Natural Killer Cells	OVOL1
1.7471058343005196e-25	2.6970743329051468	0.539	0.189	1.0604932414204155e-22	Natural Killer Cells	HSF4
1.0785447635471117e-24	0.9310349067901605	0.825	0.459	6.546766714730968e-22	Natural Killer Cells	IRF3
8.647600323246034e-24	0.5705958747572512	0.929	0.717	5.2490933962103426e-21	Natural Killer Cells	FOXP3
6.319023568942352e-22	0.5342770834388122	0.994	0.916	3.835647306348008e-19	Natural Killer Cells	SIN3A
1.2001815103339207e-21	0.5679333880886356	0.948	0.738	7.285101767726899e-19	Natural Killer Cells	IKZF1
1.5464556043971512e-21	0.603201931108987	0.942	0.739	9.386985518690707e-19	Natural Killer Cells	TBX21
4.278039067378793e-21	0.708367586750152	0.929	0.599	2.5967697138989274e-18	Natural Killer Cells	ZFPM1
1.0238863732559502e-20	0.89389931942848	0.779	0.39	6.2149902856636175e-18	Natural Killer Cells	KLF13
1.2576079793114405e-18	1.1318033565810048	0.708	0.38	7.633680434420444e-16	Natural Killer Cells	MXD1
1.3792644057423918e-18	0.7177037636851737	0.825	0.45	8.372134942856318e-16	Natural Killer Cells	POU2AF1
2.2084221875548616e-18	0.80132261576773	0.747	0.463	1.340512267845801e-15	Natural Killer Cells	KLF5
7.479229190900426e-18	0.6922630393839424	0.825	0.528	4.539892118876559e-15	Natural Killer Cells	NFATC2
7.294564917696636e-17	2.982388603389615	0.422	0.171	4.427800905041858e-14	Natural Killer Cells	GFI1
6.336114337966441e-16	0.7767635631495569	0.513	0.253	3.8460214031456293e-13	Natural Killer Cells	HOXA10
6.990637361343097e-16	0.615641777938512	0.877	0.666	4.24331687833526e-13	Natural Killer Cells	NFKBIB
1.4241252679363781e-15	0.6825753180398191	0.682	0.417	8.644440376373816e-13	Natural Killer Cells	HOXA9
2.7978295754206706e-13	0.6495367781285484	0.812	0.581	1.698282552280347e-10	Natural Killer Cells	TEAD1
1.1008021413777158e-11	0.619173736022509	0.656	0.424	6.6818689981627346e-9	Natural Killer Cells	LITAF
1.0907305284804283e-10	0.9185825055072508	0.513	0.323	6.6207343078762e-8	Natural Killer Cells	IRF8
1.0440660408763646e-9	0.608602409262611	0.818	0.559	6.337480868119533e-7	Natural Killer Cells	KAT6A
2.136627957293229e-9	0.7842379345038046	0.448	0.218	1.29693317007699e-6	Natural Killer Cells	SREBF2
3.050277320693078e-8	1.459544025974114	0.37	0.205	1.8515183336606982e-5	Natural Killer Cells	ZNF148
2.0330521668084323e-7	1.4116274868510446	0.253	0.124	1.2340626652527183e-4	Natural Killer Cells	TAL1
1.2122951718956117e-6	1.1469095066529984	0.396	0.189	7.358631693406364e-4	Natural Killer Cells	RXRA
1.5393420862566273e-5	0.7159089411287124	0.597	0.396	0.009343806463577728	Natural Killer Cells	KLF15
2.530058185621179e-5	3.6060978062985996	0.312	0.239	0.015357453186720557	Natural Killer Cells	FOSB
2.6537749696432623e-5	0.6171440641112438	0.318	0.244	0.016108414065734603	Natural Killer Cells	ID1
5.795730276128137e-5	1.415893937372995	0.182	0.08	0.03518008277609779	Natural Killer Cells	NCOA1
7.890210785429403e-5	0.5065935504424999	0.409	0.252	0.04789357946755648	Natural Killer Cells	PDX1
2.2679249914346383e-4	0.5143919225329682	0.468	0.349	0.13766304698008255	Natural Killer Cells	ZBTB7A
0.003960186965413508	0.5153126755962788	0.461	0.284	1	Natural Killer Cells	HIVEP1
0.0086873009193628465	0.6960954192902722	0.429	0.174	1	Natural Killer Cells	PEG3
0.009351338082870468	1.9603240676898352	0.214	0.155	1	Natural Killer Cells	ARNT
1.3709265084683894e-18	1.5970289210058461	1	0.947	8.321523906403124e-16	Dendritic cells	RFXAP
1.8914706114443107e-18	1.5941714895948325	1	0.933	1.1481226611466966e-15	Dendritic cells	RFXANK
3.683735663945269e-18	1.5355889018520408	1	0.916	2.2360275480147785e-15	Dendritic cells	RFX5
2.575430549134215e-16	1.2649820767661768	1	0.781	1.5632863433244687e-13	Dendritic cells	EHF
5.691937398323249e-16	1.5557624220821764	0.969	0.43	3.455006000782212e-13	Dendritic cells	VSX2
1.1866019444300417e-15	0.9619829068457109	1	0.874	7.202673802690353e-13	Dendritic cells	POU2F2
1.2513342922570586e-15	0.697281928201984	1	0.999	7.595599154000345e-13	Dendritic cells	RFX1
2.337150961390347e-15	0.8062488341417704	1	0.998	1.4186506335639408e-12	Dendritic cells	CIITA
3.2501911640361716e-15	1.1738868918203558	1	0.606	1.972866036569956e-12	Dendritic cells	NR1I3
3.9429675257133873e-14	0.7915060337162998	1	0.868	2.3933812881080262e-11	Dendritic cells	NR2C1
2.580747811387703e-13	0.8687017324195322	1	0.809	1.5665139215123359e-10	Dendritic cells	DDIT3
1.162469813000077e-11	0.5012538103283948	1	0.998	7.056191764910468e-9	Dendritic cells	REL
4.623557629536451e-11	0.7944420792619411	0.969	0.801	2.8064994811286256e-8	Dendritic cells	HMGA1
4.8389809500384856e-11	0.5495619676779147	1	0.932	2.937261436673361e-8	Dendritic cells	NOTO
6.177450000566273e-11	0.6278336874090684	1	0.996	3.749712150343728e-8	Dendritic cells	SPI1
7.185703663846496e-11	0.559649969058492	1	0.906	4.361722123954823e-8	Dendritic cells	EPAS1
1.300949945539096e-10	0.5726715117810257	1	0.924	7.896766169422312e-8	Dendritic cells	NEUROD6
1.6469688261870045e-10	1.1338887133914664	0.906	0.334	9.997100774955117e-8	Dendritic cells	TBX5
2.256807290773859e-10	0.8254245813148957	0.969	0.739	1.3698820254997323e-7	Dendritic cells	GATA2
2.8357389915007444e-10	0.7628200075337026	0.969	0.809	1.7212935678409518e-7	Dendritic cells	ELF3
3.242433908903574e-10	0.7030401627247032	1	0.814	1.9681573827044696e-7	Dendritic cells	GATA1
3.381776066636401e-10	0.6348445315062774	1	0.869	2.0527380724482956e-7	Dendritic cells	ESR1
7.235222466835991e-10	0.5524766772603817	1	0.974	4.3917800373694466e-7	Dendritic cells	THRA
9.100918677758705e-10	0.5909822249832782	0.969	0.854	5.524257637399534e-7	Dendritic cells	TP63
1.2314645733656634e-9	0.5953784117766154	1	0.936	7.474989960329576e-7	Dendritic cells	RARA
7.637780746027077e-9	0.7724817651159399	1	0.791	4.636132912838436e-6	Dendritic cells	ZNF362
1.985359945064152e-8	0.509007552840792	1	0.948	1.2051134866539403e-5	Dendritic cells	SRSF2
2.0369262407919933e-8	0.5062509583646213	1	0.919	1.23641422816074e-5	Dendritic cells	NR1H3
2.455790223166808e-8	0.7219181924499478	0.938	0.594	1.4906646654622525e-5	Dendritic cells	CDX2
5.0224323407899516e-8	0.6445513957667875	1	0.59	3.0486164308595005e-5	Dendritic cells	TFDP1
6.216751254870893e-8	0.8830292371476903	0.938	0.541	3.773568011706632e-5	Dendritic cells	TBPL1
1.6230957292693045e-7	0.8014968990959023	0.938	0.641	9.852191076664678e-5	Dendritic cells	SSRP1
1.8789493370996899e-7	0.7375711964925047	0.938	0.569	1.1405222476195117e-4	Dendritic cells	KAT6A
2.2995095973054008e-7	0.5629155427355532	0.969	0.789	1.3958023255643783e-4	Dendritic cells	YY1
3.1148971922483815e-7	1.3656724028710563	0.75	0.329	1.8907425956947677e-4	Dendritic cells	IRF8
3.841230257878622e-7	0.5350969386598892	1	0.857	2.3316267665323233e-4	Dendritic cells	SMAD4
4.08930134568135e-7	0.5418804123947863	1	0.748	2.4822059168285793e-4	Dendritic cells	TBX21
7.588551302934897e-7	1.0888188416251652	0.594	0.302	4.606250640881483e-4	Dendritic cells	PITX3
8.583498703591136e-7	0.6234443854563083	0.969	0.766	5.210183713079819e-4	Dendritic cells	ATF4
1.4814047559507347e-6	0.513920752222587	1	0.913	8.99212686862096e-4	Dendritic cells	CEBPG
1.7197896321191427e-6	0.5588137513654178	1	0.763	0.0010439123066963195	Dendritic cells	SP3
3.1110849965161073e-6	0.7195308149393016	0.969	0.538	0.001888428592885277	Dendritic cells	SPIC
7.804948234902616e-6	0.5924519586538828	1	0.729	0.0047376035785858875	Dendritic cells	NFE2L2
8.693694342657145e-6	0.9245867576397594	0.844	0.322	0.0052770724659928865	Dendritic cells	ETV2
1.0226823473930168e-5	0.540605485025726	0.938	0.686	0.006207681848675612	Dendritic cells	SOX2
2.2539783335600174e-5	3.733727214054977	0.25	0.158	0.013681648484709305	Dendritic cells	PGR
2.4339194126975598e-5	0.5884466625261058	0.906	0.586	0.014773890835074188	Dendritic cells	SALL3
2.9153854535538976e-5	0.9163287168913511	0.531	0.257	0.01769638970307216	Dendritic cells	PDX1
2.9484934427914004e-5	0.6447708360300918	0.875	0.663	0.0178973551977438	Dendritic cells	ID2
4.247676772049554e-5	0.6089867641508883	0.781	0.484	0.02578339800634079	Dendritic cells	NCOR1
6.360922253549992e-5	0.7277613095452737	0.906	0.513	0.03861079807904845	Dendritic cells	CEBPA
7.778126305890362e-5	0.5319594761729457	0.938	0.615	0.0472132266767545	Dendritic cells	ZFPM1
9.272888596965252e-5	0.5762684111223614	0.906	0.653	0.05628643378357908	Dendritic cells	RBPJ
1.9925521119354612e-4	0.6728193431052572	0.812	0.495	0.12094791319448249	Dendritic cells	SPIB
2.0924704072968912e-4	0.627651399272709	0.875	0.467	0.1270129537229213	Dendritic cells	POU2AF1
3.404252773789121e-4	0.6573732195928367	0.844	0.351	0.20663814336899963	Dendritic cells	ARID3B
3.849446635877899e-4	0.7959647674117596	0.656	0.371	0.23366141079778846	Dendritic cells	SMARCA1
4.113662408140443e-4	0.6908714548772125	0.844	0.501	0.2496993081741249	Dendritic cells	OVOL1
5.944359778183163e-4	0.7183584880617148	0.75	0.409	0.360822638535718	Dendritic cells	MAFA
6.383846059647395e-4	0.5107786513038497	0.812	0.473	0.38749945582059686	Dendritic cells	NR2C2
8.119892204644424e-4	0.8594333141936026	0.438	0.234	0.4928774568219166	Dendritic cells	HR
0.0031033642428792176	0.5496014101526842	0.656	0.413	1	Dendritic cells	MBD2
0.004379804250753302	0.7174086760023759	0.781	0.45	1	Dendritic cells	BMAL2
0.005100404423280059	0.6461875732070563	0.594	0.499	1	Dendritic cells	SMAD5
1.1382740236204136e-10	2.406280375818721	1	0.35	6.90932332337591e-8	Platelet	PKNOX1
1.1462252797027808e-10	2.1325576270758515	1	0.509	6.95758744779588e-8	Platelet	FLI1
1.2259405858929812e-10	3.103240824612482	1	0.196	7.441459356370396e-8	Platelet	MEIS1
1.237352554560876e-10	1.9424464114645494	1	0.623	7.510730006184517e-8	Platelet	PBX2
3.717479749812006e-10	1.583882327882052	1	0.816	2.2565102081358878e-7	Platelet	GATA1
9.328239869417173e-10	7.119607785336784	1	0.239	5.662241600736225e-7	Platelet	FOSB
2.2345264775734534e-9	3.6611878354362712	0.857	0.127	1.3563575718870862e-6	Platelet	TAL1
2.2981304120783436e-9	1.928617179320272	0.929	0.311	1.3949651601315546e-6	Platelet	MXI1
4.964583228431628e-9	2.740774121149895	0.857	0.133	3.0135020196579983e-6	Platelet	VHL
9.18646001919996e-9	1.4504789450672986	1	0.425	5.576181231654376e-6	Platelet	ZNF699
1.1117404470791799e-8	1.29933291453174	1	0.592	6.748264513770622e-6	Platelet	TEAD1
1.3523695937537598e-8	1.4199016657451913	1	0.41	8.208883434085323e-6	Platelet	KLF13
1.790503886921462e-8	2.795865407913721	0.857	0.063	1.0868358593613274e-5	Platelet	HOXB4
2.4233493040098997e-8	1.756690993030713	0.786	0.178	1.4709730275340092e-5	Platelet	THAP11
2.807950102335707e-8	2.101828963556944	0.929	0.234	1.704425712117774e-5	Platelet	ZFP42
3.0738750317649314e-8	1.8119957608446944	1	0.41	1.8658421442813133e-5	Platelet	MAFA
3.232005059977517e-8	0.7970922701662493	1	0.971	1.961827071406353e-5	Platelet	RUNX1
4.002637378362243e-8	2.486140825445632	0.714	0.07	2.4296008886658817e-5	Platelet	FOXI1
4.7673871667247494e-8	1.8651920649095395	0.929	0.373	2.893804010201923e-5	Platelet	PAX6
7.408703198103734e-8	1.4001883168720863	1	0.677	4.4970828412489666e-5	Platelet	NFKBIB
9.072869855614581e-8	1.7132708549957343	0.357	0.008	5.507232002358051e-5	Platelet	FOXF1
2.4831782732550083e-7	1.7786568241082268	0.929	0.397	1.5072892118657901e-4	Platelet	MXD1
2.7324707937266065e-7	2.4513741031610206	0.857	0.236	1.6586097717920503e-4	Platelet	TFE3
3.2325440412751634e-7	1.4746029279134634	0.714	0.248	1.962154233054024e-4	Platelet	ZNF436
3.361356042623928e-7	2.6777700267195734	0.714	0.098	2.0403431178727242e-4	Platelet	E2F3
4.0608227057726235e-7	1.1412584514726685	1	0.828	2.4649193824039824e-4	Platelet	JUND
4.3237463927056773e-7	1.5153403490801913	1	0.393	2.624514060372346e-4	Platelet	IRF5
4.3960474317831816e-7	0.8878303878001703	1	0.961	2.6684007910923914e-4	Platelet	APEX1
4.654119631873755e-7	1.5532745216935666	0.857	0.373	2.8250506165473693e-4	Platelet	KLF1
4.863892707544899e-7	1.3747605630524506	1	0.607	2.9523828734797535e-4	Platelet	FOXL2
5.958632375951938e-7	0.6037178707177808	1	0.965	3.616889852202826e-4	Platelet	MBD1
6.112525706720494e-7	0.5998119976019785	1	0.998	3.71030310397934e-4	Platelet	YBX1
7.695081515599949e-7	2.765826932489328	0.714	0.212	4.670914479969169e-4	Platelet	ZNF148
9.32842495432635e-7	1.3569044077926216	0.857	0.429	5.662353947276094e-4	Platelet	NEUROG1
9.361925583145143e-7	5.768672270322798	0.357	0.093	5.682688828969101e-4	Platelet	PITX1
9.395542025918347e-7	1.7880530708328741	0.5	0.13	5.703094009732436e-4	Platelet	HOXD3
1.0311502308269812e-6	1.5111766301010063	0.857	0.29	6.259081901119776e-4	Platelet	MYBL2
1.2082100716610397e-6	0.8465642076362734	1	0.988	7.333835134982511e-4	Platelet	SRF
1.353247362169205e-6	1.8695015432664113	0.643	0.207	8.214211488367075e-4	Platelet	TSC22D1
1.426864699335531e-6	0.9779789240668608	1	0.654	8.661068724966673e-4	Platelet	ZBTB16
1.541841995494535e-6	0.9522461356064965	1	0.79	9.358980912651828e-4	Platelet	RARG
1.7372319080898962e-6	0.9833463487311672	1	0.764	0.001054499768210567	Platelet	SP3
2.3272901365671834e-6	1.0368798521317957	1	0.67	0.0014126651128962802	Platelet	IRF7
2.7511073648283743e-6	1.1195625884724756	1	0.649	0.0016699221704508233	Platelet	ASCL1
3.0233488377190263e-6	0.7153515533224195	1	0.966	0.001835172744495449	Platelet	NKX2-1
3.287504768575118e-6	1.638536962848966	0.857	0.258	0.0019955153945250964	Platelet	PDX1
3.4365177183455125e-6	1.471983716796543	0.786	0.351	0.002085966255035726	Platelet	HNF1B
3.5919955098414758e-6	1.6915881776679462	0.786	0.233	0.002180341274473776	Platelet	HR
3.622658433603319e-6	0.7742882279141052	1	0.868	0.0021989536691972146	Platelet	TFAP2A
3.72880058494985e-6	0.9108737121168853	1	0.668	0.0022633819550645588	Platelet	NR3C2
4.191026697155621e-6	0.9405454913106723	1	0.769	0.002543953205173462	Platelet	IRF2
4.291288575819596e-6	1.8097422088033537	0.714	0.234	0.0026048121655224948	Platelet	ISL1
4.707879560182934e-6	1.069337269014027	1	0.699	0.0028576828930310413	Platelet	TTF1
5.034899277826898e-6	1.3036851807807097	0.786	0.311	0.003056183861640927	Platelet	GATA3
5.320959877638958e-6	0.8812774371975673	0.929	0.76	0.0032298226457268477	Platelet	BACH1
5.585135343091537e-6	0.509248024214378	1	0.995	0.003390177153256563	Platelet	HOXA1
5.7362149354861324e-6	0.7897612423741169	1	0.803	0.003481882465840082	Platelet	PBX1
7.259756711706475e-6	1.2370252345550787	0.929	0.556	0.00440667232400583	Platelet	TFAP2C
7.503196835056325e-6	1.2775034906791252	0.714	0.374	0.00455444047887919	Platelet	MNT
7.590230306150511e-6	1.011169323564621	0.571	0.311	0.00460726979583336	Platelet	SPDEF
7.909011377207068e-6	0.8373983617427305	0.214	0.116	0.00480076990596469	Platelet	PREB
8.712863907851552e-6	0.9057186606271552	1	0.913	0.005288708392065892	Platelet	PPARD
9.485560701308093e-6	0.9039322412805433	0.929	0.705	0.005757735345694012	Platelet	CEBPD
9.625775660699536e-6	1.0745474245432447	0.214	0.066	0.005842845826044618	Platelet	VEZF1
1.0820991882479417e-5	2.2226383027129133	0.714	0.183	0.0065683420726650055	Platelet	NFATC1
1.1015631882322229e-5	1.2934136794412372	0.929	0.371	0.0066864885525695925	Platelet	RORA
1.1304721318200542e-5	0.5573404445799068	0.214	0.118	0.0068619658401477285	Platelet	ZNF384
1.3649836507868413e-5	1.6801814923035328	0.786	0.283	0.008285450760276127	Platelet	FOSL2
1.3892746177676043e-5	0.9806855321953865	1	0.731	0.008432896929849358	Platelet	NFE2L2
1.5025780720401193e-5	0.6974518121657095	0.357	0.142	0.009120648897283524	Platelet	RREB1
1.5964567530517625e-5	1.2572503118834786	0.929	0.515	0.009690492491024199	Platelet	CEBPA
1.6324326973333505e-5	0.593503935802141	1	0.949	0.009908866472813438	Platelet	SFPQ
1.685169782137829e-5	1.4100133794341292	0.857	0.335	0.010228980577576622	Platelet	RUNX3
2.0373294850290247e-5	1.0107319825440861	0.929	0.675	0.01236658997412618	Platelet	FOXC2
2.0534268948886735e-5	0.7308575638144579	0.357	0.175	0.012464301251974248	Platelet	NFE2
2.5288616653998425e-5	0.5650605948780518	0.286	0.183	0.015350190308977045	Platelet	ID4
2.576563409446834e-5	1.1928718644394538	0.786	0.434	0.015639739895342283	Platelet	BARX2
2.8723355400813294e-5	0.586410958178653	1	0.995	0.01743507672829367	Platelet	USF2
3.601831168467261e-5	1.3605374395758936	0.857	0.497	0.021863115192596275	Platelet	SPIB
4.169772013573962e-5	0.9938766163409458	0.714	0.441	0.025310516122393947	Platelet	HTATIP2
4.437372535789682e-5	0.7277853707389611	1	0.825	0.026934851292243368	Platelet	ESR2
5.747926729858806e-5	0.7203181695544645	1	0.87	0.03488991525024295	Platelet	ESR1
5.948733117214504e-5	0.6743854901577868	1	0.903	0.03610881002149204	Platelet	IRF6
6.621161500733451e-5	0.8143744544625543	1	0.756	0.04019045030945205	Platelet	VDR
6.860857212224608e-5	1.1567669269077858	0.714	0.338	0.041645403278203375	Platelet	CEBPZ
7.766059855286549e-5	0.5342653687516785	0.214	0.133	0.04713998332158935	Platelet	ARID1A
8.951653917381425e-5	0.5473704192412803	1	0.982	0.05433653927850525	Platelet	JUNB
1.0935954685526849e-4	0.6778007708966904	0.214	0.175	0.06638124494114797	Platelet	ATF7
1.4538923757803708e-4	0.7022934409891229	0.429	0.332	0.0882512672098685	Platelet	NUPR1
2.3820197796495775e-4	0.5699095422111704	0.429	0.275	0.14458860062472936	Platelet	SOX6
2.569099308349964e-4	0.8727091056917735	0.929	0.492	0.15594432801684283	Platelet	PAX5
2.5726249478635145e-4	0.8566293001255648	0.929	0.586	0.15615833433531534	Platelet	PRDM1
2.658613736402927e-4	1.2151884194376588	0.714	0.468	0.16137785379965766	Platelet	KLF10
3.322330593764962e-4	0.7391679747294762	0.214	0.179	0.2016654670415332	Platelet	NFKBIZ
3.371986099091229e-4	0.7393768199575759	1	0.728	0.2046795562148376	Platelet	FOXP3
4.312682596051073e-4	0.9359249773154884	0.857	0.413	0.2617798335803001	Platelet	MBD2
5.296663805691248e-4	0.885104349862899	0.786	0.604	0.3215074930054587	Platelet	PURA
6.072725709070092e-4	1.0500822556414113	0.857	0.617	0.3686144505405546	Platelet	ZFPM1
6.167860759998326e-4	1.8061073857577625	0.357	0.162	0.37438914813189844	Platelet	SOX4
6.436680559462229e-4	0.6634671461421725	0.214	0.161	0.3907065099593573	Platelet	PHOX2A
7.207739567447533e-4	1.1166799376963599	0.643	0.364	0.43750979174406524	Platelet	TFAP2B
7.226221826441258e-4	0.845594452150348	0.857	0.43	0.43863166486498434	Platelet	HOXA9
0.001032071690163021	1.0678473843932628	0.714	0.487	0.6264675159289538	Platelet	NONO
0.0010807434872217247	0.8940893361852073	0.857	0.545	0.6560112967435868	Platelet	TBPL1
0.001211114395512851	0.7512622684387286	0.714	0.592	0.7351464380763006	Platelet	NEUROG2
0.0014184786936628907	0.6882843279401165	0.929	0.739	0.8610165670533747	Platelet	PITX2
0.0015091341068536228	0.625274782588577	0.857	0.723	0.9160444028601491	Platelet	SNAI1
0.002231743778375708	0.9309659825564393	0.714	0.474	1	Platelet	ZNF76
0.0023306300703267754	0.9363001171115668	0.786	0.608	1	Platelet	LMO2
0.002809362769947131	0.5107103374141024	0.357	0.372	1	Platelet	MEOX2
0.0028158373071039207	0.915154580128358	0.643	0.305	1	Platelet	E2F1
0.0029821950287364975	0.6079813203953514	0.929	0.651	1	Platelet	DNMT1
0.003175508327030372	0.6710775144691641	0.857	0.609	1	Platelet	NR1I3
0.0046054053180579636	0.7185048856846042	0.929	0.796	1	Platelet	NEUROD1
0.004770238664550933	0.5660997321580922	0.929	0.643	1	Platelet	SSRP1
0.00548429680632119	0.5374401404050044	1	0.832	1	Platelet	ELF1
0.0065955052712575605	1.02478081432312	0.286	0.129	1	Platelet	NCOR2
0.006888618366453845	0.5166557486743533	0.786	0.643	1	Platelet	BTG2
0.007284842085401148	0.7206466280172752	0.286	0.222	1	Platelet	HOXD1
0.00774177512002544	0.8336398382787003	0.5	0.267	1	Platelet	HOXA10
0.008814893171768144	0.759260541685906	0.571	0.473	1	Platelet	POU4F1
0.009559829504827503	0.8631067846368828	0.643	0.327	1	Platelet	FOXO4
